# Supplementary material for: Genome-wide association and Mendelian randomisation analysis provide insights into the pathogenesis of heart failure
Source: Nat Commun. 2020 Jan 9;11:163. doi: 10.1038/s41467-019-13690-5 (PMC6952380; doi:10.1038/s41467-019-13690-5)
Supplement: Supplementary file 4 — Supplementary Data 1 [file 41467_2019_13690_MOESM4_ESM.xlsx]

## Sheet: SupplementaryData1
Supplementary Data 1. Previously reported loci for heart failure and dilated cardiomyopathy
Citation	Phenotype	Sample(s)	Genotyping	N cases / incidence	rsID	Chromosome	hg19 position	Nearest Gene	Effect/Ref Allele	Previously Reported			HERMES
										OR / HR	95% CI	P-value	OR	95% CI	P-value
Stark K 2010	Dilated cardiomyopathy	Discovery & replication	2000 gene array	2574	rs1739843	1	16343254	HSPB7	T/C	0.72	0.65-0.78	5.28e-13	0.97	0.95-0.98	5.26e-05
Meder B 2014	Dilated cardiomyopathy	Discovery & replication	GWAS	3234	rs9262636	6	31025848	HCG22	G/A	1.2	1.11-1.28	4.9e-09	0.99	1.01-0.97	0.47
Villard E 2011	Dilated cardiomyopathy	Discovery & replication	GWAS	2273	rs2234962	10	121429633	BAG3	C/T	0.66	0.53-0.82	4.0E−12	0.95	0.97-0.93	1.11e-08
Villard E 2011	Dilated cardiomyopathy	Discovery & replication	GWAS	2273	rs10927875	1	16299312	ZBTB17	T/C	0.76	0.70-0.84	9.5E−10	0.97	0.95-0.99	0.000345
Aragam KG 2018	Heart failure	Discovery	GWAS	6504	rs1906609	4	111666451	PITX2	T/G	1.15	1.10-1.21	9.08e-10	1.1	1.08-1.12	2.14e-19
Cappola TP 2010	Heart failure	Discovery & replication	50K IBC array	1898	rs1739843	1	16343254	HSPB7	A/G	0.77	0.69-0.86	3.09e-06	0.97	0.95-0.98	5.26e-05
Cappola TP 2010	Heart failure	Discovery & replication	50K IBC array	1898	rs6787362	3	69227379	FRMD4B	G/A	0.67	0.57-0.80	6.9e-06	1.01	1.03-0.98	0.56
Smith NL 2010	Incident heart failure	Discovery	GWAS	2526	rs10519210	15	63737925	USP3	G/T	1.53	1.05-2.24	1.4e-08	1.07	1.11-1.02	0.00349
The table lists previously reported risk variants for heart failure and dilated cardiomyopathy and the association of these variants with heart failure in the HERMES GWAS meta-analysis. Abbreviations: OR, odds ratio; HR, hazards ratio (for incident heart failure analysis); CI, confidence interval.
