# Supplementary material for: Genome-wide association and Mendelian randomisation analysis provide insights into the pathogenesis of heart failure
Source: Nat Commun. 2020 Jan 9;11:163. doi: 10.1038/s41467-019-13690-5 (PMC6952380; doi:10.1038/s41467-019-13690-5)
Supplement: Supplementary file 5 — Supplementary Data 2 [file 41467_2019_13690_MOESM5_ESM.xlsx]

## Sheet: SupplementaryData2
Supplementary Data 2. Association of sentinel variants or proxies with diseases and traits in NHGRI-EBI GWAS catalog
Sentinel variant rsID	Chromosome	hg19 position	Risk allele	Non-risk allele	Proxy variant	Proxy variant r2	Reported nearest gene(s)	Pubmed ID	NHGRI-EBI GWAS Catalog Disease/Trait	GWAS Catalog Initial Sample Size	GWAS Catalog P-value
rs660240	1	109817838	C	T	rs646776	0.947435	CELSR2 - PSRC1	27286809	C-reactive protein levels or LDL-cholesterol levels (pleiotropy)	65,000 individuals (C-reactive protein), 95,454 individuals (LDL-cholesterol)	4e-170
					rs629301	0.947158	CELSR2	27286809	C-reactive protein levels or total cholesterol levels (pleiotropy)	65,000 individuals (C-reactive protein), 100,184 individuals (total cholesterol)	6e-132
					rs660240	1	CELSR2	21943158	Cardiovascular disease risk factors	11,683 European ancestry individuals	2e-22
					rs646776	0.947435	CELSR2 - PSRC1	19936222	Lipid metabolism phenotypes	Up to 17,296 European ancestry female individuals	2e-53
					rs12740374	0.946191	CELSR2	23118302	Lipoprotein-associated phospholipase A2 activity and mass	6,851 European ancestry individuals	2e-22
					rs7528419	0.939278	CELSR2	28753643	Lipoprotein-associated phospholipase A2 activity change in response to darapladib treatment in cardiovascular disease	10,874 European, Asian, African, Arabic, Native American, Pacific Islander and other ancestry	8e-09
					rs660240	1	CELSR2	29186428	Progranulin levels	1,963 European ancestry individuals, 848 Sorbian (founder/genetic isolate) individuals	6e-50
rs17042102	4	111668626	A	G	rs6817105	0.967434	PITX2 - MIR297	28460022	Early onset atrial fibrillation	672 Korean ancestry cases, 3,700 Korean ancestry controls	6e-38
					rs12646447	0.968835	PITX2 - MIR297	24262325	Ischemic stroke	12,389 cases, 62,004 controls	3e-08
					rs61303432	0.962755	PITX2 - MIR297	28416818	Prevalent atrial fibrillation	8,656 European ancestry cases, 102,776 European ancestry controls.	7e-92
					rs2200733	0.961936	PITX2 - MIR297	18991354	Stroke (ischemic)	1,661 European ancestry cases, 10,815 European ancestry controls	2e-10
					rs2200733	0.961936	PITX2 - MIR297	26708676	Ischemic stroke (cardioembolic)	up to 3,400 European ancestry cases, up to 208 African ancestry cases, up to 118 Hispanic cases, 26,690 European ancestry controls, 3,354 African ancestry controls, 2,429 Hispanic controls	3e-32
					rs2220427	0.960839	PITX2 - MIR297	28416822	Atrial fibrillation	8,180 Japanese ancestry cases, 28,612 Japanese ancestry controls	2e-134
					rs2200733	0.961936	PITX2 - MIR297	17603472	Atrial fibrillation/atrial flutter	550 European ancestry cases, 4,476 European ancestry controls	3e-41
rs11745324	5	137012171	G	A	-	-	-	-	-	-	-
rs4135240	6	36647680	T	C	-	-	-	-	-	-	-
rs55730499	6	161005610	T	C	rs10455872	0.991346	LPA	23388002	Aortic-valve calcification	6,942 European ancestry individuals	3e-11
					rs10455872	0.991346	LPA	23118302	Lipoprotein-associated phospholipase A2 activity change in response to statin therapy	2,673 European ancestry cases, 2,656 European ancestry controls	2e-16
					rs10455872	0.991346	LPA	21900290	Lp (a) levels	1,450 European ancestry individuals	5e-39
					rs10455872	0.991346	LPA	27005778	Metabolite levels (lipoprotein measures)	2,118 Erasmus Rucphen (founder/genetic isolate), 22,807 European ancestry individuals	1e-12
					rs55730499	1	LPA	29030599	Parental lifespan	up to 586,626 European ancestry individuals, up to 19,433 African ancestry individuals	9e-11
					rs74617384	0.983372	LPA	27015805	Parental longevity (combined parental age at death)	45,627 middle-aged British individuals	1e-06
					rs10455872	0.991346	LPA	22368281	Response to statin therapy	2,702 European ancestry individuals	1e-09
					rs10455872	0.991346	LPA	25350695	Response to statins (LDL cholesterol change)	18,596 European ancestry individuals	7e-44
rs140570886	6	161013013	C	T	rs3798220	0.72854	LPA	21378990	Coronary heart disease	22,233 European ancestry cases, 64,762 European ancestry controls	3e-11
					rs186696265	0.689933	LPA - PLG	29212778	Coronary artery disease	88,192 cases, 162,544 controls	5e-92
					rs186696265	0.689933	LPA - PLG	28753643	Lipoprotein phospholipase A2 activity in cardiovascular disease	22,156 European, Asian, African, Arabic, Native American, Pacific Islander and other ancestry	1e-12
					rs140570886	1	LPA	28512139	Lipoprotein(a) levels adjusted for apolipoprotein(a) isoforms	13,781 European ancestry individuals	2e-210
					rs186696265	0.689933	LPA - PLG	25961943	LDL cholesterol	up 62,166 European ancestry individuals	4e-14
					rs186696265	0.689933	LPA - PLG	28512139	Lipoprotein (a) levels	13,781 European ancestry individuals	4e-231
rs1556516	9	22100176	C	G	rs10757269	0.803551	9p21/CDKN2B-AS1	22199011	Ankle-brachial index	38,376 European ancestry individuals, 2,133 Erasmus Rucphen individuals, 1,183 Old Order Amish individuals	9e-09
					rs10217586	0.808844	9p21/CDKN2B-AS1 - DMRTA1	26621817	Colorectal or endometrial cancer	5,725 European ancestry colorectal carcinoma cases, 2,212 European ancestry endometrial carcinoma cases, 13,396 European ancestry controls	2e-06
					rs1333049	0.843129	9p21/CDKN2B-AS1 - DMRTA1	22144573	Coronary artery calcification	9,961 European ancestry individuals	3e-24
					rs2891168	0.961748	9p21/CDKN2B-AS1	28714975	Coronary artery disease (myocardial infartum, percutaneous transluminal coronary angioplasty, coronary artery bypass grafting, angina or chromic ischemic heart disease)	18,467 European and unknown ancestry cases, 45,264 European and unknown ancestry controls	1e-101
					rs1333049	0.843129	9p21/CDKN2B-AS1 - DMRTA1	24262325	Coronary artery disease or ischemic stroke	12,389 Ischemic stroke cases, 22,233 Coronary artery disease cases, ~ 88,766 controls	1e-56
					rs1333049	0.843129	9p21/CDKN2B-AS1 - DMRTA1	24262325	Coronary artery disease or large artery stroke	2,167 Large artery stroke cases, 22,233 Coronary artery disease cases, ~ 75,921 controls	1e-59
					rs10757274	0.95953	9p21/CDKN2B-AS1	27899403	Abdominal aortic aneurysm	4,972 European ancestry cases, 99,858 European ancestry controls	2e-33
					rs1333048	0.914392	9p21/CDKN2B-AS1 - DMRTA1	27790247	Age-related diseases and mortality	9,618 European ancestry individuals	1e-06
					rs1333049	0.843129	9p21/CDKN2B-AS1 - DMRTA1	27790247	Age-related diseases, mortality and associated endophenotypes	9,618 European ancestry individuals	9e-08
					rs2891168	0.961748	9p21/CDKN2B-AS1	26343387	Myocardial infarction	27,509 European ancestry cases, 130 African American cases, 278 Hispanic American cases, 10,257 South Asian ancestry cases, 288 Lebanese ancestry cases, 1,687 East Asian ancestry cases, 99,121 European ancestry controls, 2,778 African American controls, 3,337 Hispanic American controls, 12,899 South Asian ancestry controls, 466 Lebanese ancestry controls, 7,709 East Asian ancestry controls	5e-75
					rs4977574	0.960979	9p21/CDKN2B-AS1	19198609	Myocardial infarction (early onset)	2,967 European ancestry cases, 3,075 European ancestry controls	3e-44
					rs10757272	0.951376	9p21/CDKN2B-AS1	28537267	Endometriosis	14,926 European ancestry cases, 189,715 European ancestry controls, 2,119 Japanese ancestry cases, 2,143 Japanese ancestry controls	3e-07
					rs1333047	0.889746	9p21/CDKN2B-AS1 - DMRTA1	24262325	Large artery stroke	2,167 cases, 49,159 controls	2e-07
					rs4977575	0.889368	9p21/CDKN2B-AS1 - DMRTA1	28135244	Pulse pressure	140,886 European ancestry individuals	1e-07
rs600038	9	136151806	C	T	rs495828	0.99235	ABO - LCN1P2	20066004	Angiotensin-converting enzyme activity	400 Han Chinese ancestry hypertensive cases	3e-08
					rs495828	0.99235	ABO - LCN1P2	24816252	Blood metabolite ratios	Up to 5,591 European ancestry individuals	6e-34
					rs651007	0.996909	ABO - LCN1P2	28240269	Blood protein levels	997 European ancestry individuals	1e-96
					rs651007	0.996909	ABO - LCN1P2	20147318	E-selectin levels	501 European ancestry type 2 diabetes female cases, 504 European ancestry female controls	2e-82
					rs651007	0.996909	ABO - LCN1P2	23381943	End-stage coagulation	2,100 European ancestry individuals	2e-25
					rs635634	0.86525	ABO - LCN1P2	29093273	GIP levels in response to oral glucose tolerance test (120 minutes)	3,344 Swedish ancestry individuals	7e-14
					rs495828	0.99235	ABO - LCN1P2	20139978	Hematological and biochemical traits	Up to 14,402 Japanese individuals	4e-59
					rs651007	0.996909	ABO - LCN1P2	25352340	Iron status biomarkers (ferritin levels)	23,986 European ancestry individuals	1e-08
					rs579459	0.99691	ABO - LCN1P2	28334899	LDL cholesterol levels	32,285 East Asian ancestry individuals, 173,082 European ancestry individuals	2e-51
					rs579459	0.99691	ABO - LCN1P2	22001757	Liver enzyme levels (alkaline phosphatase)	Up to 52,350 European ancestry individuals, up to 8,739 Indian Asian ancestry individuals	3e-123
					rs651007	0.996909	ABO - LCN1P2	21909109	Metabolite levels	12,545 Korean ancestry individuals	6e-09
					rs651007	0.996909	ABO - LCN1P2	24094242	Serum alkaline phosphatase levels	1,452 Han Chinese ancestry individuals	1e-56
					rs579459	0.99691	ABO - LCN1P2	19729612	Soluble E-selectin levels	685 European ancestry individuals with type 1 diabetes	1e-29
					rs579459	0.99691	ABO - LCN1P2	20167578	Soluble levels of adhesion molecules	Up to 9,813 European ancestry individuals	2e-41
					rs635634	0.86525	ABO - LCN1P2	27989323	Stem cell factor levels	8,290 Finnish ancestry individuals	7e-08
					rs579459	0.99691	ABO - LCN1P2	28334899	Total cholesterol levels	32,576 East Asian ancestry individuals, 187,365 European ancestry individuals	4e-49
					rs579459	0.99691	ABO - LCN1P2	24586186	Urinary metabolites (H-NMR features)	835 European ancestry individuals	2e-32
					rs495828	0.99235	ABO - LCN1P2	22672568	Venous thromboembolism	1,503 European and other ancestry cases, 1,459 European and other ancestry controls	3e-16
rs17617337	10	121426884	C	T	rs2234962	0.995805	BAG3	21459883	Dilated cardiomyopathy	1,179 European ancestry cases, 1,108 European ancestry controls	4e-12
rs4746140	10	75417249	G	C	rs138055607	0.901842	AGAP5	29064472	Initial pursuit acceleration	114 African ancestry schizophrenia cases, 69 African schizo-affective cases, 41 African ancestry bipolar disorder cases, 76 African ancestry controls, 116 European ancestry schizophrenia cases, 86 European ancestry schizo-affective cases, 165 European ancestry bipolar disorder cases, 182 European ancestry controls	9e-06
rs4766578	12	111904371	T	A	rs7137828	0.946992	ATXN2	29083406	Allergic disease (asthma, hay fever or eczema)	180,129 European ancestry cases, 180,709 European ancestry controls	2e-10
					rs653178	0.938101	ATXN2	25608926	Alopecia areata	2,332 European ancestry cases and 5,233 European ancestry controls	2e-07
					rs3184504	0.940274	SH2B3	24768677	Autoimmune hepatitis type-1	649 European ancestry cases, 13,436 European ancestry controls	8e-08
					rs3184504	0.940274	SH2B3	23417110	Beta-2 microglubulin plasma levels	6,728 European ancestry individuals	3e-08
					rs3184504	0.940274	SH2B3	24816252	Blood metabolite levels	7,824 European ancestry individuals	6e-18
					rs653178	0.938101	ATXN2	21909110	Blood pressure	74,064 European ancestry individuals	7e-20
					rs17630235	0.672143	TRAFD1 - HECTD4	25673413	Body mass index	up to 104,666 European ancestry male individuals, up to 132,115 European ancestry female individuals, 370 African American male individuals, 517 African American female individuals, 512 Hispanic male individuals, 764 Hispanic female individuals	5e-07
					rs3184504	0.940274	SH2B3	27197191	Cancer	5,020 European ancestry lung cancer cases, 3,718 European ancestry lung adenocarcinoma cases, 3,422 European ancestry lung squamous cell carcinoma cases, 15,414 European ancestry colorectal cancer cases, 10,809 European ancestry breast cancer cases, 4,939 European ancestry estrogen receptor negative breast cancer cases, 1,098 European ancestry ovarian cancer cases, 2,556 European ancestry serous …	2e-06
					rs3184504	0.940274	SH2B3	27197191	Cancer (pleiotropy)	5,020 European ancestry lung cancer cases, 3,718 European ancestry lung adenocarcinoma cases, 3,422 European ancestry lung squamous cell carcinoma cases, 15,414 European ancestry colorectal cancer cases, 10,809 European ancestry breast cancer cases, 4,939 European ancestry estrogen receptor negative breast cancer cases, 1,098 European ancestry ovarian cancer cases, 2,556 European ancestry serous …	1e-06
					rs653178	0.938101	ATXN2	20190752	Celiac disease	4,533 European ancestry cases, 10,750 European ancestry controls	7e-21
					rs653178	0.938101	ATXN2	21383967	Celiac disease or Rheumatoid arthritis	4,533 European ancestry celiac disease cases, 5,539 European ancestry rheumatoid arthritis cases, 27,981 European ancestry controls	3e-19
					rs11065987	0.707644	ATXN2 - BRAP	24097068	Cholesterol, total	94,595 European ancestry individuals	2e-16
					rs653178	0.938101	ATXN2	20383146	Chronic kidney disease	Up to 67,093 European ancestry individuals	4e-11
					rs3184504	0.940274	SH2B3	21909115	Diastolic blood pressure	69,395 European ancestry individuals	4e-25
					rs653178	0.938101	ATXN2	27863252	Eosinophil counts	172,275 European ancestry individuals	1e-180
					rs653178	0.938101	ATXN2	27863252	Eosinophil percentage of granulocytes	170,536 European ancestry individuals	4e-126
					rs653178	0.938101	ATXN2	27863252	Eosinophil percentage of white cells	172,378 European ancestry individuals	3e-120
					rs7310615	0.941017	SH2B3	26561523	Fibrinogen levels	120,246 European ancestry individuals	2e-13
					rs7137828	0.946992	ATXN2	26752265	Glaucoma (primary open-angle)	3,853 European ancestry cases, 33,480 European ancestry controls	9e-10
					rs10774625	0.998023	ATXN2	28898252	Glycated hemoglobin levels	88,355 European ancestry individuals,18,472 East Asian ancestry individuals, 7,572 South Asian ancestry individuals, 7,564 African American individuals	1e-08
					rs3184504	0.940274	SH2B3	27863252	Granulocyte count	169,822 European ancestry individuals	3e-21
					rs3184504	0.940274	SH2B3	27863252	Hematocrit	173,039 European ancestry individuals	8e-72
					rs11066301	0.6892	PTPN11	19820697	Hematological parameters	4,627 European ancestry individuals	8e-12
					rs11065987	0.707644	ATXN2 - BRAP	19862010	Hemoglobin	24,167 European ancestry individuals	1e-11
					rs3184504	0.940274	SH2B3	27863252	Hemoglobin concentration	172,925 European ancestry individuals	1e-74
					rs3184504	0.940274	SH2B3	28017375	Hemoglobin levels	up to 40,258 European ancestry individuals, 16,128 African American individuals, up to 15,252 East Asian ancestry individuals.	1e-10
					rs4766578	1	ATXN2	27863252	High light scatter reticulocyte count	170,761 European ancestry individuals	3e-75
					rs4766578	1	ATXN2	27863252	High light scatter reticulocyte percentage of red cells	170,763 European ancestry individuals	2e-60
					rs10774625	0.998023	ATXN2	27182965	Hypothyroidism	17,558 European ancestry cases, 117,083 European ancestry controls	1e-26
					rs4766578	1	ATXN2	27863252	Immature fraction of reticulocytes	170,548 European ancestry individuals	4e-19
					rs3184504	0.940274	SH2B3	26192919	Inflammatory bowel disease	12,882 European ancestry cases, 21,770 European ancestry controls	1e-09
					rs7953257	0.666199	HECTD4	27989323	Interferon gamma-induced protein 10 levels	3,685 Finnish ancestry individuals	5e-06
					rs10774625	0.998023	ATXN2	28394258	Left ventricle diastolic internal dimension	30,201 European ancestry individuals	1e-08
					rs3184504	0.940274	SH2B3	27863252	Lymphocyte counts	171,643 European ancestry individuals	7e-134
					rs653178	0.938101	ATXN2	27863252	Monocyte count	170,721 European ancestry individuals	1e-43
					rs10774624	0.900686	HSPA8P14 - LOC105369984	27989323	Monokine induced by gamma interferon levels	3,685 Finnish ancestry individuals	9e-06
					rs3184504	0.940274	SH2B3	27863252	Myeloid white cell count	169,219 European ancestry individuals	1e-26
					rs3184504	0.940274	SH2B3	27863252	Neutrophil count	170,702 European ancestry individuals	4e-12
					rs653178	0.938101	ATXN2	27863252	Neutrophil percentage of granulocytes	170,672 European ancestry individuals	5e-108
					rs653178	0.938101	ATXN2	25009551	Peripheral artery disease	1,641 European ancestry cases, 1,604 European ancestry controls	6e-07
					rs3184504	0.940274	SH2B3	27863252	Platelet count	166,066 European ancestry individuals	6e-180
					rs3184504	0.940274	SH2B3	27863252	Plateletcrit	164,339 European ancestry individuals	5e-216
					rs11065987	0.707644	ATXN2 - BRAP	26394269	Primary biliary cholangitis	2,764 European ancestry cases, 10,475 European ancestry controls	3e-08
					rs3184504	0.940274	SH2B3	27992413	Primary sclerosing cholangitis	2,871 European ancestry cases, 12,019 European ancestry controls	4e-13
					rs11065979	0.783731	ATXN2 - BRAP	28537254	Psoriasis	Up to 11,988 European ancestry cases, up to 275,335 European ancestry controls	2e-08
					rs3184504	0.940274	SH2B3	27863252	Red blood cell count	172,952 European ancestry individuals	2e-43
					rs3184504	0.940274	SH2B3	23222517	Red blood cell traits	62,553 European ancestry individuals, 9,308 South Asian ancestry individuals	4e-19
					rs3184504	0.940274	SH2B3	27863252	Reticulocyte count	170,641 European ancestry individuals	7e-91
					rs4766578	1	ATXN2	27863252	Reticulocyte fraction of red cells	170,690 European ancestry individuals	2e-69
					rs10774625	0.998023	ATXN2	21060863	Retinal vascular caliber	15,358 European ancestry individuals	2e-13
					rs10774624	0.900686	HSPA8P14 - LOC105369984	24390342	Rheumatoid arthritis	up to 14,361 European ancestry cases, up to 42,923 European ancestry controls, up to 4,873 East Asian ancestry cases, up to 17,642 East Asian ancestry controls	7e-09
					rs3184504	0.940274	SH2B3	27863252	Sum basophil neutrophil counts	170,143 European ancestry individuals	4e-13
					rs653178	0.938101	ATXN2	27863252	Sum eosinophil basophil counts	171,771 European ancestry individuals	7e-167
					rs3184504	0.940274	SH2B3	27863252	Sum neutrophil eosinophil counts	170,384 European ancestry individuals	3e-20
					rs597808	0.939814	ATXN2	26502338	Systemic lupus erythematosus	5,201 European ancestry cases, 9,066 European ancestry controls	6e-10
					rs3184504	0.940274	SH2B3	28739976	Systolic blood pressure	150,134 European ancestry individuals	2e-17
					rs11065987	0.707644	ATXN2 - BRAP	23297363	Tetralogy of Fallot	835 European ancestry cases, 5,159 European ancestry controls	8e-11
					rs653178	0.938101	ATXN2	24586183	Thyroid peroxidase antibody levels	12,353 European ancestry individuals	1e-07
					rs653178	0.938101	ATXN2	24586183	Thyroid peroxidase antibody positivity	1,769 European ancestry cases, 16,528 European ancestry controls	1e-09
					rs3184504	0.940274	SH2B3	27182965	Tonsillectomy	60,098 European ancestry cases, 113,323 European ancestry controls	3e-10
					rs3184504	0.940274	SH2B3	21829393	Type 1 diabetes	8,506 European ancestry cases, up to 10,596 European ancestry controls	2e-38
					rs653178	0.938101	ATXN2	23263486	Urate levels	49,825 European ancestry males, 60,522 European ancestry females	7e-12
					rs10774624	0.900686	HSPA8P14 - LOC105369984	27723757	Vitiligo	2,853 European ancestry cases and 37,405 European ancestry controls	6e-23
					rs3184504	0.940274	SH2B3	27863252	White blood cell count	172,435 European ancestry individuals	9e-70
					rs11065979	0.783731	ATXN2 - BRAP	27863252	White blood cell count (basophil)	171,846 European ancestry individuals	1e-12
					rs3184504	0.940274	SH2B3	28158719	White blood cell count (eosinophil)	up to 11,809 Hispanic/Latino American individuals	2e-06
rs56094641	16	53806453	G	A	rs8050136	0.942229	FTO	21706003	Adiposity	29,069 European ancestry individuals, 7,557 Indian Asian ancestry individuals	3e-26
					rs9939609	0.941487	FTO	27790247	Age-related disease endophenotypes	9,618 European ancestry individuals	2e-17
					rs9939609	0.941487	FTO	19396169	Biomedical quantitative traits	8,842 Korean ancestry individuals	2e-07
					rs1558902	0.996008	FTO	28443625	BMI (adjusted for smoking behaviour)	98,173 European ancestry women, 64,373 European ancestry men, 5,829 European ancestry individuals, 10,500 African American/Afro-Caribbean ancestry women, 2,706 African American/Afro-Caribbean ancestry men, 1,030 Indian Asian ancestry women, 7,648 Indian Asian ancestry men, 1,793 Filipino ancestry women, 2,944 Hispanic/Latino ancestry women, 1,764 Hispanic/Latino ancestry men	3e-110
					rs1558902	0.996008	FTO	28443625	BMI in non-smokers	77,279 European ancestry women, 47,280 European ancestry men, 4,856 European ancestry individuals, 8,799 African American/Afro-Caribbean ancestry women, 1,803 African American/Afro-Caribbean ancestry men, 1,020 Indian Asian ancestry women, 6,691 Indian Asian ancestry men, 1,526 Filipino ancestry women, 2,469 Hispanic/Latino ancestry women, 1,318 Hispanic/Latino ancestry men	1e-79
					rs1558902	0.996008	FTO	28443625	BMI in smokers	19,883 European ancestry women, up to 16,928 European ancestry men, up to 973 European ancestry individuals, 1,701 African American/Afro-Caribbean ancestry women, 903 African American/Afro-Caribbean ancestry men, 10 Indian Asian ancestry women, 957 Indian Asian ancestry men, 267 Filipino ancestry women, 475 Hispanic/Latino ancestry women, 446 Hispanic/Latino ancestry men	8e-39
					rs1558902	0.996008	FTO	26833246	Body fat percentage	Up to 31,457 European ancestry men, up to 35,030 European ancestry women, up to 8,259 Indian Asian ancestry men, up to 1,030 Indian Asian ancestry women, 973 Korean ancestry men, 1,360 Korean ancestry women, 154 African American men, 262 African American women	4e-27
					rs8050136	0.942229	FTO	21037115	Body mass in chronic obstructive pulmonary disease	2,950 European ancestry cases	4e-08
					rs17817964	0.942807	FTO	28430825	Body mass index (adult)	16,559 African ancestry men, 26,193 African ancestry women	1e-146
					rs1558902	0.996008	FTO	25953783	Body mass index (age interaction)	9,377 children and adolescents	1e-26
					rs3751812	0.945281	FTO	28448500	Body mass index (joint analysis main effects and physical activity interaction)	2,518 African American women, 86,278 European ancestry women, 1,773 Filipino ancestry women, 1,030 Indian ancestry women, 1,457 African American men, 55,137 European ancestry men, 7,648 Indian ancestry men, 5,527 European ancestry individuals	3e-109
					rs1558902	0.996008	FTO	28443625	Body mass index (joint analysis main effects and smoking interaction)	98,173 European ancestry women, 64,373 European ancestry men, 5,829 European ancestry individuals, 10,500 African American/Afro-Caribbean ancestry women, 2,706 African American/Afro-Caribbean ancestry men, 1,030 Indian Asian ancestry women, 7,648 Indian Asian ancestry men, 1,793 Filipino ancestry women, 2,944 Hispanic/Latino ancestry women, 1,764 Hispanic/Latino ancestry men	2e-115
					rs12149832	0.849419	FTO	22344221	Body mass index (SNP x SNP interaction)	26,620 Japanese ancestry individuals	5e-22
					rs9930333	0.911429	FTO	28448500	Body mass index in physically active individuals	1,957 African American women, 1,773 Filipino ancestry women, 305 Indian ancestry women, 67,609 European ancestry women, 1,206 African American men, 2,029 Indian ancestry men, 43,399 European ancestry men, at least 4,819 European ancestry individuals	5e-72
					rs3751812	0.945281	FTO	28448500	Body mass index in physically inactive individuals	561 African American women, 352 Filipino ancestry women, 725 Indian ancestry women, 19,366 European ancestry women, 251 African American men, 4,654 Indian ancestry men, 11,727 European ancestry men, 959 European ancestry individuals	5e-42
					rs17817449	0.944084	FTO	29058716	Breast cancer (estrogen-receptor negative)	14,135 European ancestry cases, 58,126 European ancestry controls	2e-10
					rs62033406	0.885547	FTO	27182965	Breast size	33,790 European ancestry individuals	4e-07
					rs1558902	0.996008	FTO	27286809	C-reactive protein levels or HDL-cholesterol levels (pleiotropy)	65,000 individuals (C-reactive protein), 99,900 individuals (HDL-cholesterol)	5e-09
					rs1421085	0.994331	FTO	26604143	Childhood body mass index	34,744 European ancestry children	5e-16
					rs8043757	0.944002	FTO	26833098	circulating leptin levels	14,586 European ancestry men, 20,706 European ancestry women	1e-09
					rs1421085	0.994331	FTO	23636237	Dietary macronutrient intake	37,537 European ancestry individuals	1e-09
					rs1121980	0.910519	FTO	24097068	HDL cholesterol	94,595 European ancestry individuals	7e-09
					rs1121980	0.910519	FTO	28334899	HDL cholesterol levels	34,930 East Asian ancestry individuals, 187,167 European ancestry individuals	2e-07
					rs1558902	0.996008	FTO	25044758	Height adjusted BMI	5,809 children	9e-10
					rs9939973	0.91107	FTO	25673412	Hip circumference	up to 56,910 European ancestry men, up to 86,570 European ancestry women	2e-86
					rs9936385	0.941876	FTO	28724990	Lean body mass	37,450 European ancestry individuals, 842 Old Order Amish individuals	7e-13
					rs8050136	0.942229	FTO	25231870	Menarche (age at onset)	Up to 182,413 European ancestry females	2e-17
					rs9940128	0.909935	FTO	22399527	Metabolic syndrome	2,637 European ancestry cases, 7,927 European ancestry controls	2e-09
					rs8043757	0.944002	FTO	23563607	Obesity	93,015 European ancestry overweight individuals, 32,858 European ancestry class I obese individuals, 9,889 European ancestry class II obese individuals, 2,896 European ancestry class III obese individuals, up to 65,840 European ancestry controls	5e-110
					rs1421085	0.994331	FTO	23563609	Obesity (early onset extreme)	1,509 European ancestry cases, 5,380 European ancestry controls	3e-28
					rs9941349	0.862822	FTO	19553259	Obesity (extreme)	775 European ancestry cases, 3,197 European ancestry controls	6e-12
					rs9930506	0.775651	FTO	17658951	Obesity-related traits	4,741 Sardinian individuals	3e-08
					rs7193144	0.946469	FTO	25888059	Sasang constitutional medicine type (So-Eum)	1,905 Korean ancestry So-Eum type individuals, 1,905 Korean ancestry non-So-Eum type individuals	1e-07
					rs7185735	0.941486	FTO	27918534	Subcutaneous adipose tissue	7,399 European ancestry women, 7,381 European ancestry men, 2,163 African American women, 1,304 African American men	1e-09
					rs9930333	0.911429	FTO	28334899	Triglyceride levels	28,183 East Asian ancestry individuals, 177,861 European ancestry individuals	8e-08
					rs1121980	0.910519	FTO	24097068	Triglycerides	94,595 European ancestry individuals	3e-08
					rs8050136	0.942229	FTO	28869590	Type 2 diabetes	6,353 South Asian ancestry cases, 7,179 South Asian ancestry controls, 3,871 European ancestry cases, 16,427 European ancestry controls, 34,840 cases, 114,981 controls	3e-39
					rs1558902	0.996008	FTO	25673412	Waist circumference	up to 56,910 European ancestry men, up to 86,570 European ancestry women	4e-101
					rs1121980	0.910519	FTO	25673412	Waist-hip ratio	up to 56,910 European ancestry men, up to 86,570 European ancestry women	1e-38
					rs8050136	0.942229	FTO	19079260	Weight	72,598 European ancestry individuals, 1,160 African American individuals	5e-36
All associations in the GWAS catalog with P < 1E-05 are reported for either the sentinel variant or proxy (r2 > 0.6).
