# Supplementary material for: Genome-wide association and Mendelian randomisation analysis provide insights into the pathogenesis of heart failure
Source: Nat Commun. 2020 Jan 9;11:163. doi: 10.1038/s41467-019-13690-5 (PMC6952380; doi:10.1038/s41467-019-13690-5)
Supplement: Supplementary file 6 — Supplementary Data 3 [file 41467_2019_13690_MOESM6_ESM.xlsx]

## Sheet: SupplementaryData3
Supplementary Data 3. Association of sentinel variants with diseases and traits in UK Biobank
Sentinel variant rsID	Chromosome	hg19 position	Nearest gene(s)	Effect allele	Non-effect allele	Trait	Beta	SE	P-value	Number of Cases	Number of Controls	Sample size
rs660240	1	109817838	CELSR2	C	T	Non-cancer illness code self-reported: high cholesterol	0.0178414	0.0009688	1.06627e-75	41296	295863	337159
						Medication for cholesterol blood pressure or diabetes: Cholesterol lowering medication	0.0273961	0.00184471	7.39843e-50	35840	118862	154702
						Treatment/medication code: simvastatin	0.0113145	0.000937535	1.57728e-33	38492	298667	337159
						Medication for cholesterol blood pressure diabetes or take exogenous hormones: Cholesterol lowering medication	0.0158035	0.00134731	9.21995e-32	22705	157498	180203
						Treatment/medication code: atorvastatin	0.00556902	0.000506377	3.96061e-28	10167	326992	337159
						Medication for cholesterol blood pressure or diabetes: None of the above	-0.0175638	0.00206348	1.72801e-17	103004	51698	154702
						Diagnoses - main ICD10: I25 Chronic ischaemic heart disease	0.00381642	0.000469073	4.09606e-16	8755	328444	337199
						Non-cancer illness code self-reported: angina	0.00363637	0.000516268	1.87734e-12	10612	326547	337159
						Treatment/medication code: ezetimibe	0.00153001	0.000227656	1.81137e-11	1997	335162	337159
						Vascular/heart problems diagnosed by doctor: Angina	0.0034603	0.000517152	2.21892e-11	10618	326065	336683
						Illnesses of father: Heart disease	0.00944491	0.00147615	1.57307e-10	97385	200852	292053
						Diagnoses - main ICD10: I20 Angina pectoris	0.00215917	0.000352425	8.98676e-10	4837	332362	337199
						Treatment/medication code: aspirin	0.0059277	0.00100076	3.1608e-09	45012	292147	337159
						Non-cancer illness code self-reported: heart attack/myocardial infarction	0.00260075	0.000441686	3.90731e-09	7735	329424	337159
						Vascular/heart problems diagnosed by doctor: Heart attack	0.00259236	0.000443787	5.17971e-09	7790	328893	336683
						Medication for pain relief constipation heartburn: Aspirin	0.00595104	0.00102823	7.14282e-09	46946	286635	333581
						Diagnoses - main ICD10: I21 Acute myocardial infarction	0.00161197	0.00031736	3.7899e-07	3927	333272	337199
						Medication for cholesterol blood pressure diabetes or take exogenous hormones: None of the above	-0.00943397	0.00187951	5.18884e-07	124239	55964	180203
						Trunk fat-free mass	-0.00927002	0.00186268	6.47096e-07	-	-	331030
						Trunk predicted mass	-0.0092273	0.00185663	6.70138e-07	-	-	330995
						Number of treatments/medications taken	0.0115237	0.00237165	1.18068e-06	-	-	337159
						Standing height	-0.00990345	0.00210139	2.44416e-06	-	-	336474
						Whole body fat-free mass	-0.00840618	0.00186983	6.93692e-06	-	-	331291
rs17042102	4	111668626	PITX2, FAM241A	A	G	Diagnoses - main ICD10: I48 Atrial fibrillation and flutter	0.00768626	0.000429213	1.10653e-71	3818	333381	337199
						Treatment/medication code: warfarin	0.00447897	0.000405778	2.53396e-28	3404	333755	337159
						Treatment/medication code: flecainide	0.00126821	0.0001655	1.82255e-14	560	336599	337159
						Treatment/medication code: bisoprolol	0.00278822	0.000489782	1.25102e-08	4985	332174	337159
						Diagnoses - main ICD10: K35 Acute appendicitis	0.00128302	0.000285825	7.16421e-06	1676	335523	337199
rs11745324	5	137012171	KLHL3	A	G	Pulse rate automated reading	0.0200994	0.00298108	1.56134e-11	-	-	317756
						Impedance of whole body	0.0123491	0.00220536	2.15015e-08	-	-	331284
						Vascular/heart problems diagnosed by doctor: High blood pressure	-0.00644433	0.00128641	5.45914e-07	91033	245650	336683
						Vascular/heart problems diagnosed by doctor: None of the above	0.00654921	0.00132114	7.15348e-07	236530	100153	336683
						Impedance of leg (left)	0.0130383	0.00263706	7.64803e-07	-	-	331296
						Impedance of arm (left)	0.0100028	0.00204257	9.72696e-07	-	-	331292
						Impedance of arm (right)	0.00984106	0.00203391	1.30888e-06	-	-	331279
						Impedance of leg (right)	0.0124045	0.00261685	2.13567e-06	-	-	331301
						Non-cancer illness code self-reported: hypertension	-0.00591009	0.00126886	3.19731e-06	87690	249469	337159
						Medication for cholesterol blood pressure diabetes or take exogenous hormones: Blood pressure medication	-0.00697255	0.00150692	3.71233e-06	31488	148715	180203
rs4135240	6	36647680	CDKN1A	C	T	Trunk predicted mass	0.00935571	0.00163419	1.03541e-08	-	-	330995
						Trunk fat-free mass	0.00935415	0.00163956	1.1624e-08	-	-	331030
						Whole body fat-free mass	0.00897709	0.00164603	4.93471e-08	-	-	331291
						Whole body water mass	0.00895665	0.00164844	5.53211e-08	-	-	331315
						Basal metabolic rate	0.00876502	0.00172592	3.8072e-07	-	-	331307
						Arm fat-free mass (left)	0.00834502	0.00165486	4.59165e-07	-	-	331159
						Arm fat-free mass (right)	0.00813825	0.00162192	5.23339e-07	-	-	331221
						Diastolic blood pressure automated reading	0.0127405	0.00263616	1.34565e-06	-	-	317756
						Arm predicted mass (right)	0.00776303	0.00161618	1.56116e-06	-	-	331216
						Arm predicted mass (left)	0.00783742	0.00164868	1.99767e-06	-	-	331146
						Leg fat-free mass (left)	0.00810839	0.00171401	2.23882e-06	-	-	331258
						Leg predicted mass (right)	0.00805001	0.00170216	2.25412e-06	-	-	331285
						Leg fat-free mass (right)	0.00801734	0.00171333	2.87834e-06	-	-	331285
						Leg predicted mass (left)	0.00783476	0.00170236	4.18034e-06	-	-	331253
						Standing height	0.00835951	0.00184959	6.19591e-06	-	-	336474
rs55730499	6	161005610	LPA	T	C	Diagnoses - main ICD10: I25 Chronic ischaemic heart disease	0.0103304	0.00070417	1.03471e-48	8755	328444	337199
						Illnesses of father: Heart disease	0.0321995	0.00221835	1.01052e-47	97385	200852	292053
						Non-cancer illness code self-reported: high cholesterol	0.0186006	0.00145503	2.06386e-37	41296	295863	337159
						Non-cancer illness code self-reported: angina	0.00915974	0.000775071	3.20013e-32	10612	326547	337159
						Vascular/heart problems diagnosed by doctor: Angina	0.00901624	0.00077656	3.69586e-31	10618	326065	336683
						Medication for cholesterol blood pressure or diabetes: Cholesterol lowering medication	0.0314411	0.00277754	1.07649e-29	35840	118862	154702
						Illnesses of mother: Heart disease	0.0200708	0.00182906	5.19957e-28	62065	249541	308780
						Non-cancer illness code self-reported: heart attack/myocardial infarction	0.00708395	0.000663112	1.23626e-26	7735	329424	337159
						Vascular/heart problems diagnosed by doctor: Heart attack	0.00703069	0.000666407	5.11952e-26	7790	328893	336683
						Treatment/medication code: atorvastatin	0.00796241	0.000760337	1.16951e-25	10167	326992	337159
						Medication for cholesterol blood pressure diabetes or take exogenous hormones: Cholesterol lowering medication	0.019892	0.00201867	6.67633e-23	22705	157498	180203
						Illnesses of siblings: Heart disease	0.014392	0.00148936	4.35951e-22	26382	235200	259921
						Medication for pain relief constipation heartburn: Aspirin	0.0144272	0.00154374	9.19044e-21	46946	286635	333581
						Treatment/medication code: aspirin	0.0132738	0.00150255	1.01295e-18	45012	292147	337159
						Diagnoses - main ICD10: I21 Acute myocardial infarction	0.00401166	0.000476492	3.80696e-17	3927	333272	337199
						Treatment/medication code: ezetimibe	0.0027665	0.000341815	5.81303e-16	1997	335162	337159
						Illnesses of father: None of the above (group 1)	-0.0183657	0.00230429	1.58942e-15	109206	185585	292053
						Treatment/medication code: simvastatin	0.0109889	0.00140788	5.95523e-15	38492	298667	337159
						Medication for cholesterol blood pressure or diabetes: None of the above	-0.0229109	0.00310619	1.64102e-13	103004	51698	154702
						Treatment/medication code: clopidogrel	0.00233056	0.000353531	4.33866e-11	2140	335019	337159
						Diagnoses - main ICD10: I20 Angina pectoris	0.00333423	0.000529174	2.96436e-10	4837	332362	337199
						Vascular/heart problems diagnosed by doctor: None of the above	-0.0116434	0.0020286	9.49601e-09	236530	100153	336683
						Treatment/medication code: ramipril	0.00534562	0.000937836	1.19943e-08	15787	321372	337159
						Medication for cholesterol blood pressure diabetes or take exogenous hormones: None of the above	-0.0157507	0.00281571	2.22392e-08	124239	55964	180203
						Non-accidental death in close genetic family	0.0193522	0.0035412	4.6425e-08	28680	76889	105569
						Illnesses of siblings: None of the above (group 1)	-0.0127102	0.00237499	8.72239e-08	178376	84358	259921
						Treatment/medication code: nicorandil	0.00127356	0.000252358	4.49837e-07	1086	336073	337159
						Father's age at death	-0.0246487	0.00511514	1.44528e-06	-	-	248726
						Treatment/medication code: isosorbide mononitrate	0.00119277	0.000254816	2.85711e-06	1107	336052	337159
rs140570886	6	161013013	LPA	C	T	Diagnoses - main ICD10: I25 Chronic ischaemic heart disease	0.0195776	0.00157844	2.5595e-35	8755	328444	337199
						Non-cancer illness code self-reported: high cholesterol	0.039615	0.00326149	6.10318e-34	41296	295863	337159
						Illnesses of mother: Heart disease	0.043456	0.00410647	3.63593e-26	62065	249541	308780
						Illnesses of father: Heart disease	0.0479643	0.00497083	4.99435e-22	97385	200852	292053
						Treatment/medication code: atorvastatin	0.016234	0.00170433	1.65837e-21	10167	326992	337159
						Medication for cholesterol blood pressure or diabetes: Cholesterol lowering medication	0.0576132	0.00623819	2.60025e-20	35840	118862	154702
						Non-cancer illness code self-reported: heart attack/myocardial infarction	0.0135807	0.00148642	6.48535e-20	7735	329424	337159
						Non-cancer illness code self-reported: angina	0.0157683	0.00173745	1.13733e-19	10612	326547	337159
						Vascular/heart problems diagnosed by doctor: Heart attack	0.0134246	0.00149322	2.47598e-19	7790	328893	336683
						Vascular/heart problems diagnosed by doctor: Angina	0.0151256	0.00174011	3.56579e-18	10618	326065	336683
						Medication for cholesterol blood pressure diabetes or take exogenous hormones: Cholesterol lowering medication	0.0374116	0.00451453	1.16995e-16	22705	157498	180203
						Treatment/medication code: ezetimibe	0.00560813	0.000766184	2.49349e-13	1997	335162	337159
						Treatment/medication code: aspirin	0.0241125	0.00336806	8.13285e-13	45012	292147	337159
						Medication for pain relief constipation heartburn: Aspirin	0.0240973	0.00346013	3.30706e-12	46946	286635	333581
						Diagnoses - main ICD10: I20 Angina pectoris	0.00808334	0.00118606	9.42232e-12	4837	332362	337199
						Treatment/medication code: simvastatin	0.0209651	0.00315582	3.0717e-11	38492	298667	337159
						Medication for cholesterol blood pressure or diabetes: None of the above	-0.0432385	0.00697571	5.71732e-10	103004	51698	154702
						Father's age at death	-0.068364	0.0114253	2.18624e-09	-	-	248726
						Diagnoses - main ICD10: I21 Acute myocardial infarction	0.00633358	0.00106805	3.03133e-09	3927	333272	337199
						Number of treatments/medications taken	0.04709	0.00798182	3.64595e-09	-	-	337159
						Illnesses of siblings: Heart disease	0.019054	0.00333943	1.15937e-08	26382	235200	259921
						Treatment/medication code: clopidogrel	0.00450095	0.000792446	1.34946e-08	2140	335019	337159
						Number of self-reported non-cancer illnesses	0.0407556	0.00822133	7.15115e-07	-	-	337159
						Vascular/heart problems diagnosed by doctor: None of the above	-0.022508	0.00454532	7.35257e-07	236530	100153	336683
						Medication for pain relief constipation heartburn: None of the above	-0.0245653	0.00498328	8.24664e-07	184936	148645	333581
						Illnesses of father: None of the above (group 1)	-0.0245784	0.00516272	1.92968e-06	109206	185585	292053
						Medication for cholesterol blood pressure diabetes or take exogenous hormones: None of the above	-0.0292259	0.00629669	3.46187e-06	124239	55964	180203
						Illnesses of father: None of the above (group 2)	0.0216342	0.00469954	4.15672e-06	222710	75577	292053
						Treatment/medication code: bisoprolol	0.0053296	0.00120347	9.49108e-06	4985	332174	337159
rs1556516	9	22100176	9p21/CDKN2B-AS1	C	G	Diagnoses - main ICD10: I25 Chronic ischaemic heart disease	0.00575397	0.000385303	2.06638e-50	8755	328444	337199
						Illnesses of father: Heart disease	0.0163556	0.00121356	2.18653e-41	97385	200852	292053
						Vascular/heart problems diagnosed by doctor: Angina	0.00521609	0.000424826	1.20673e-34	10618	326065	336683
						Non-cancer illness code self-reported: angina	0.00513186	0.000424109	1.06911e-33	10612	326547	337159
						Non-cancer illness code self-reported: heart attack/myocardial infarction	0.00418216	0.00036284	9.86619e-31	7735	329424	337159
						Vascular/heart problems diagnosed by doctor: Heart attack	0.00418642	0.000364562	1.61968e-30	7790	328893	336683
						Illnesses of mother: Heart disease	0.0089365	0.00100124	4.46183e-19	62065	249541	308780
						Diagnoses - main ICD10: I21 Acute myocardial infarction	0.00219296	0.000260727	4.08287e-17	3927	333272	337199
						Medication for pain relief constipation heartburn: Aspirin	0.00681357	0.000844533	7.17786e-16	46946	286635	333581
						Father's age at death	-0.0224946	0.00281303	1.28485e-15	-	-	248726
						Treatment/medication code: aspirin	0.00647357	0.000822202	3.45997e-15	45012	292147	337159
						Illnesses of father: None of the above (group 1)	-0.0093628	0.00126053	1.10802e-13	109206	185585	292053
						Illnesses of siblings: Heart disease	0.0060385	0.000813768	1.17098e-13	26382	235200	259921
						Medication for cholesterol blood pressure or diabetes: Cholesterol lowering medication	0.0112019	0.00151708	1.54532e-13	35840	118862	154702
						Diagnoses - main ICD10: I20 Angina pectoris	0.0020829	0.000289548	6.32134e-13	4837	332362	337199
						Treatment/medication code: clopidogrel	0.00121877	0.000193451	2.97724e-10	2140	335019	337159
						Treatment/medication code: simvastatin	0.00480547	0.000770408	4.4498e-10	38492	298667	337159
						Treatment/medication code: nicorandil	0.000837699	0.000138086	1.30864e-09	1086	336073	337159
						Treatment/medication code: atorvastatin	0.00248608	0.000416096	2.30643e-09	10167	326992	337159
						Eye problems/disorders: Glaucoma	0.00520331	0.000878609	3.18584e-09	4758	104059	108817
						Treatment/medication code: bisoprolol	0.00158974	0.000293789	6.2662e-08	4985	332174	337159
						Non-accidental death in close genetic family	0.0103929	0.00194178	8.70433e-08	28680	76889	105569
						Non-cancer illness code self-reported: glaucoma	0.00127489	0.000248332	2.84109e-07	3536	333623	337159
						Long-standing illness disability or infirmity	0.00587376	0.00115248	3.45983e-07	107123	222540	329663
						Medication for cholesterol blood pressure or diabetes: None of the above	-0.00823382	0.00169635	1.21208e-06	103004	51698	154702
						Vascular/heart problems diagnosed by doctor: None of the above	-0.00523137	0.00110981	2.43293e-06	236530	100153	336683
						Treatment/medication code: atenolol	0.00210553	0.000472049	8.18347e-06	13184	323975	337159
						Medication for cholesterol blood pressure diabetes or take exogenous hormones: Cholesterol lowering medication	0.00491774	0.00110718	8.93071e-06	22705	157498	180203
						Diastolic blood pressure automated reading	-0.0109115	0.0024625	9.38012e-06	-	-	317756
rs600038	9	136151806	ABO, SURF1	C	T	Blood clot DVT bronchitis emphysema asthma rhinitis eczema allergy diagnosed by doctor: Blood clot in the leg (DVT)	0.00633981	0.00042572	3.85585e-50	6905	329877	336782
						Non-cancer illness code self-reported: deep venous thrombosis (dvt)	0.00624572	0.000421056	9.2294e-50	6767	330392	337159
						Non-cancer illness code self-reported: pulmonary embolism +/- dvt	0.00336805	0.000272567	4.55757e-35	2801	334358	337159
						Blood clot DVT bronchitis emphysema asthma rhinitis eczema allergy diagnosed by doctor: Blood clot in the lung	0.00332347	0.000272249	2.8836e-34	2788	333994	336782
						Diagnoses - main ICD10: I80 Phlebitis and thrombophlebitis	0.00233496	0.000207175	1.85835e-29	1613	335586	337199
						Blood clot DVT bronchitis emphysema asthma rhinitis eczema allergy diagnosed by doctor: None of the above	-0.0121388	0.00140191	4.79022e-18	228530	108252	336782
						Non-cancer illness code self-reported: high cholesterol	0.00804445	0.000980973	2.40262e-16	41296	295863	337159
						Impedance of leg (left)	-0.0177777	0.00272913	7.32441e-11	-	-	331296
						Diastolic blood pressure automated reading	-0.0191101	0.00302816	2.77948e-10	-	-	317756
						Medication for cholesterol blood pressure diabetes or take exogenous hormones: Cholesterol lowering medication	0.00833083	0.00136566	1.06131e-09	22705	157498	180203
						Impedance of arm (left)	0.0127617	0.00211388	1.57087e-09	-	-	331292
						Peak expiratory flow (PEF)	-0.0157585	0.0026633	3.2844e-09	-	-	307638
						Treatment/medication code: simvastatin	0.00544975	0.000949091	9.36012e-09	38492	298667	337159
						Arm fat percentage (left)	0.0129868	0.0022657	9.93916e-09	-	-	331198
						Medication for cholesterol blood pressure or diabetes: Cholesterol lowering medication	0.0106927	0.00186614	1.00686e-08	35840	118862	154702
						Impedance of arm (right)	0.0117497	0.00210498	2.38179e-08	-	-	331279
						Treatment/medication code: warfarin	0.00166428	0.000299889	2.86446e-08	3404	333755	337159
						Impedance of leg (right)	-0.0148262	0.00270825	4.39145e-08	-	-	331301
						Vascular/heart problems diagnosed by doctor: High blood pressure	-0.00724628	0.0013313	5.2428e-08	91033	245650	336683
						Arm fat percentage (right)	0.0123247	0.00227628	6.15386e-08	-	-	331249
						Forced expiratory volume in 1-second (FEV1)	-0.0138326	0.00256258	6.74702e-08	-	-	307638
						Forced vital capacity (FVC)	-0.0127478	0.00242969	1.54987e-07	-	-	307638
						Sitting height	-0.0121195	0.00231345	1.61772e-07	-	-	336172
						Forced expiratory volume in 1-second (FEV1) Best measure	-0.0143726	0.00281576	3.32194e-07	-	-	255492
						Non-cancer illness code self-reported: hypertension	-0.00669311	0.0013132	3.45657e-07	87690	249469	337159
						Heel bone mineral density (BMD) T-score automated	-0.0195273	0.00383905	3.6506e-07	-	-	194398
						Illnesses of father: Heart disease	0.0073794	0.00149448	7.90669e-07	97385	200852	292053
						Blood clot DVT bronchitis emphysema asthma rhinitis eczema allergy diagnosed by doctor: Hayfever allergic rhinitis or eczema	0.00614937	0.00126527	1.17354e-06	77891	258891	336782
						Heel bone mineral density (BMD) T-score automated (right)	-0.0245259	0.00506229	1.26905e-06	-	-	106251
						Hand grip strength (right)	-0.0102759	0.00216209	2.00749e-06	-	-	335842
						Arm predicted mass (right)	-0.00870766	0.00185853	2.79723e-06	-	-	331216
						Pulse rate automated reading	-0.0142645	0.00307948	3.62068e-06	-	-	317756
						Treatment/medication code: atorvastatin	0.00236775	0.000512609	3.857e-06	10167	326992	337159
						Heel bone mineral density (BMD) T-score automated (left)	-0.0232256	0.00509385	5.13254e-06	-	-	106254
						Hand grip strength (left)	-0.00977424	0.00215828	5.93657e-06	-	-	335821
						Forced vital capacity (FVC) Best measure	-0.0119586	0.00266629	7.29124e-06	-	-	255492
						Arm fat-free mass (right)	-0.00825843	0.00186516	9.52561e-06	-	-	331221
rs4746140	10	75417249	SYNPO2L, AGAP5	C	G	Systolic blood pressure automated reading	0.0225019	0.00346553	8.42352e-11	-	-	317754
						Pulse rate automated reading	-0.0194557	0.00352598	3.4351e-08	-	-	317756
						Forced expiratory volume in 1-second (FEV1)	-0.0134966	0.00293255	4.17908e-06	-	-	307638
rs17617337	10	121426884	BAG3	T	C	Standing height	-0.0134271	0.00209931	1.59758e-10	-	-	336474
						Sitting height	-0.014072	0.00228367	7.19028e-10	-	-	336172
						Pulse rate automated reading	-0.0166955	0.00304351	4.1234e-08	-	-	317756
						Forced expiratory volume in 1-second (FEV1) Best measure	-0.0144591	0.00278183	2.01939e-07	-	-	255492
						Diastolic blood pressure automated reading	-0.0149737	0.0029929	5.64514e-07	-	-	317756
						Vascular/heart problems diagnosed by doctor: None of the above	0.00612459	0.00134962	5.68028e-06	236530	100153	336683
						Vascular/heart problems diagnosed by doctor: High blood pressure	-0.00583901	0.00131415	8.86577e-06	91033	245650	336683
						Non-cancer illness code self-reported: hypertension	-0.00575951	0.00129627	8.86896e-06	87690	249469	337159
rs4766578	12	111904371	ATXN2	A	T	Non-cancer illness code self-reported: hypothyroidism/myxoedema	-0.00977627	0.000518818	3.66064e-79	16376	320783	337159
						Treatment/medication code: levothyroxine sodium	-0.00792144	0.000478163	1.28934e-61	13717	323442	337159
						Diastolic blood pressure automated reading	-0.0380445	0.00246202	7.58506e-54	-	-	317756
						Vascular/heart problems diagnosed by doctor: None of the above	0.0131162	0.0011101	3.30009e-32	236530	100153	336683
						Vascular/heart problems diagnosed by doctor: High blood pressure	-0.0118892	0.00108095	3.91356e-28	91033	245650	336683
						Non-cancer illness code self-reported: hypertension	-0.0113834	0.00106627	1.33189e-26	87690	249469	337159
						Trunk predicted mass	0.0150527	0.00152589	5.9538e-23	-	-	330995
						Trunk fat-free mass	0.0150731	0.00153085	7.17172e-23	-	-	331030
						Arm fat-free mass (left)	0.0149673	0.00154511	3.45236e-22	-	-	331159
						Birth weight	0.0297789	0.00316442	4.98662e-21	-	-	193063
						Whole body fat-free mass	0.0143624	0.00153684	9.20586e-21	-	-	331291
						Arm predicted mass (left)	0.0143763	0.00153936	9.76541e-21	-	-	331146
						Whole body water mass	0.014367	0.00153912	1.02058e-20	-	-	331315
						Arm fat-free mass (right)	0.0140164	0.00151435	2.14016e-20	-	-	331221
						Arm predicted mass (right)	0.0139619	0.00150899	2.2049e-20	-	-	331216
						Birth weight of first child	0.0398937	0.00444462	2.84752e-19	-	-	145558
						Basal metabolic rate	0.0141579	0.00161148	1.56135e-18	-	-	331307
						Systolic blood pressure automated reading	-0.0213187	0.00246139	4.68837e-18	-	-	317754
						Medication for cholesterol blood pressure or diabetes: Blood pressure medication	-0.0130662	0.00155941	5.38407e-17	38548	116154	154702
						Impedance of arm (left)	-0.0143065	0.00171638	7.76059e-17	-	-	331292
						Taking other prescription medications	-0.00991951	0.00121756	3.74127e-16	158113	178217	336330
						Treatment/medication code: atenolol	-0.00383866	0.000472206	4.33567e-16	13184	323975	337159
						Medication for cholesterol blood pressure diabetes or take exogenous hormones: Blood pressure medication	-0.0100587	0.00126516	1.86802e-15	31488	148715	180203
						Number of treatments/medications taken	-0.0150097	0.00194924	1.36128e-14	-	-	337159
						Leg predicted mass (right)	0.012222	0.00158933	1.47471e-14	-	-	331285
						Treatment/medication code: thyroxine product	-0.00199932	0.00026061	1.7019e-14	3917	333242	337159
						Leg fat-free mass (right)	0.0122704	0.00159975	1.7224e-14	-	-	331285
						Impedance of arm (right)	-0.0128843	0.00170915	4.76866e-14	-	-	331279
						Impedance of whole body	-0.0139701	0.00185325	4.77796e-14	-	-	331284
						Blood clot DVT bronchitis emphysema asthma rhinitis eczema allergy diagnosed by doctor: Hayfever allergic rhinitis or eczema	0.00771256	0.00102745	6.08666e-14	77891	258891	336782
						Comparative height size at age 10	0.0124068	0.00165923	7.59731e-14	-	-	332021
						Leg fat-free mass (left)	0.0117464	0.00160037	2.14419e-13	-	-	331258
						Leg predicted mass (left)	0.0115294	0.00158951	4.07291e-13	-	-	331253
						Illnesses of siblings: None of the above (group 1)	0.00915043	0.00129894	1.86533e-12	178376	84358	259921
						Number of self-reported non-cancer illnesses	-0.0138494	0.00200774	5.28304e-12	-	-	337159
						Past tobacco smoking	0.0211115	0.00316806	2.67156e-11	-	-	310749
						Medication for cholesterol blood pressure diabetes or take exogenous hormones: None of the above	0.0101142	0.00154164	5.37178e-11	124239	55964	180203
						Smoking status: Previous	-0.00740519	0.00116378	1.9806e-10	118419	217605	336024
						Hip circumference	0.0150696	0.00240702	3.83757e-10	-	-	336601
						Diagnoses - main ICD10: I21 Acute myocardial infarction	-0.00162922	0.000260844	4.21729e-10	3927	333272	337199
						Standing height	0.0106687	0.00172716	6.54076e-10	-	-	336474
						Illnesses of siblings: High blood pressure	-0.00683316	0.00110844	7.07379e-10	54270	208091	259921
						Medication for cholesterol blood pressure or diabetes: None of the above	0.0103104	0.00170074	1.3448e-09	103004	51698	154702
						Weight	0.0128051	0.00212389	1.65069e-09	-	-	336227
						Blood clot DVT bronchitis emphysema asthma rhinitis eczema allergy diagnosed by doctor: None of the above	-0.00679643	0.00113853	2.38232e-09	228530	108252	336782
						Illnesses of father: Heart disease	-0.00723415	0.00121452	2.5821e-09	97385	200852	292053
						Mean time to correctly identify matches	-0.0142608	0.00240212	2.91017e-09	-	-	335139
						Non-cancer illness code self-reported: heart attack/myocardial infarction	-0.00213082	0.000363038	4.37734e-09	7735	329424	337159
						Vascular/heart problems diagnosed by doctor: Heart attack	-0.00207228	0.000364775	1.34029e-08	7790	328893	336683
						Treatment/medication code: bendroflumethiazide	-0.00305098	0.000563536	6.16769e-08	19084	318075	337159
						Illnesses of father: None of the above (group 1)	0.00680028	0.00126127	6.98801e-08	109206	185585	292053
						Impedance of leg (right)	-0.01176	0.00219909	8.9161e-08	-	-	331301
						Ever smoked	-0.00635291	0.00118973	9.31147e-08	202585	133482	336067
						Diagnoses - main ICD10: I25 Chronic ischaemic heart disease	-0.00201326	0.00038557	1.77568e-07	8755	328444	337199
						Non-cancer illness code self-reported: psoriasis	-0.00133529	0.000259787	2.74975e-07	3871	333288	337159
						Long-standing illness disability or infirmity	-0.00576429	0.00115301	5.75582e-07	107123	222540	329663
						Medication for pain relief constipation heartburn: Aspirin	-0.00419206	0.000845035	7.02339e-07	46946	286635	333581
						Medication for pain relief constipation heartburn: Omeprazole (e.g. Zanprol)	-0.00281524	0.000582572	1.34938e-06	20058	313523	333581
						Treatment/medication code: aspirin	-0.00395721	0.000822578	1.50437e-06	45012	292147	337159
						Impedance of leg (left)	-0.010591	0.00221611	1.76168e-06	-	-	331296
						Blood clot DVT bronchitis emphysema asthma rhinitis eczema allergy diagnosed by doctor: Blood clot in the leg (DVT)	-0.00162015	0.000345821	2.8015e-06	6905	329877	336782
						Non-cancer illness code self-reported: malabsorption/coeliac disease	-0.000747511	0.000159683	2.85273e-06	1452	335707	337159
						Treatment/medication code: insulin product	-0.00111822	0.000240707	3.39256e-06	3319	333840	337159
						Non-cancer illness code self-reported: gout	-0.00133066	0.000287331	3.63834e-06	4807	332352	337159
						Non-cancer illness code self-reported: deep venous thrombosis (dvt)	-0.00156954	0.000342026	4.45667e-06	6767	330392	337159
						Non-cancer illness code self-reported: angina	-0.00194151	0.000424358	4.76009e-06	10612	326547	337159
						Vascular/heart problems diagnosed by doctor: Angina	-0.00193994	0.000425092	5.03059e-06	10618	326065	336683
						Treatment/medication code: allopurinol	-0.0011622	0.000256828	6.03596e-06	3819	333340	337159
						Illnesses of mother: High blood pressure	-0.00515749	0.00116125	8.94455e-06	94817	216864	308780
rs56094641	16	53806453	FTO	G	A	Body mass index (BMI)	0.0722888	0.00244656	1.25966e-191	-	-	336107
						Comparative body size at age 10	0.0486715	0.00169276	1.40267e-181	-	-	331693
						Weight	0.0600219	0.00216137	1.54153e-169	-	-	336227
						Arm fat mass (left)	0.0647323	0.00242437	6.78735e-157	-	-	331164
						Arm fat mass (right)	0.0642995	0.00242372	6.47789e-155	-	-	331226
						Impedance of whole body	-0.0499089	0.00188624	4.11212e-154	-	-	331284
						Impedance of leg (left)	-0.0596495	0.00225543	5.69923e-154	-	-	331296
						Leg fat mass (right)	0.0518673	0.00197772	1.93231e-151	-	-	331293
						Leg fat mass (left)	0.0511776	0.00195516	7.16544e-151	-	-	331275
						Leg fat-free mass (left)	0.0422302	0.00162893	4.87817e-148	-	-	331258
						Leg predicted mass (left)	0.0418572	0.00161787	1.9433e-147	-	-	331253
						Waist circumference	0.0562788	0.0021911	2.36763e-145	-	-	336639
						Impedance of leg (right)	-0.0572922	0.00223829	2.31162e-144	-	-	331301
						Whole body fat mass	0.0608106	0.00241384	6.5703e-140	-	-	330762
						Basal metabolic rate	0.0409881	0.0016404	1.14946e-137	-	-	331307
						Hip circumference	0.0610681	0.00245004	5.26597e-137	-	-	336601
						Leg fat-free mass (right)	0.040561	0.00162843	8.14438e-137	-	-	331285
						Leg predicted mass (right)	0.0402891	0.00161782	9.17332e-137	-	-	331285
						Arm fat percentage (left)	0.0444712	0.00187285	1.56443e-124	-	-	331198
						Whole body water mass	0.0369725	0.00156692	5.41063e-123	-	-	331315
						Whole body fat-free mass	0.0365541	0.00156464	1.28707e-120	-	-	331291
						Trunk fat mass	0.0581925	0.00249118	1.38555e-120	-	-	331093
						Arm fat percentage (right)	0.0439272	0.00188158	1.89597e-120	-	-	331249
						Arm fat-free mass (left)	0.0364243	0.00157309	1.62554e-118	-	-	331159
						Arm predicted mass (left)	0.0359453	0.00156724	2.53997e-116	-	-	331146
						Arm predicted mass (right)	0.034936	0.00153634	2.21909e-114	-	-	331216
						Arm fat-free mass (right)	0.0346443	0.00154184	1.00153e-111	-	-	331221
						Impedance of arm (left)	-0.0370232	0.00174762	1.53337e-99	-	-	331292
						Impedance of arm (right)	-0.0367651	0.00174024	5.2795e-99	-	-	331279
						Body fat percentage	0.0394657	0.00189742	5.02071e-96	-	-	331117
						Leg fat percentage (left)	0.0318504	0.00154744	4.4932e-94	-	-	331278
						Leg fat percentage (right)	0.0322275	0.00156729	6.79408e-94	-	-	331296
						Trunk predicted mass	0.0311164	0.00155383	3.7184e-89	-	-	330995
						Trunk fat-free mass	0.031212	0.0015589	4.01024e-89	-	-	331030
						Trunk fat percentage	0.042839	0.00227479	4.53842e-79	-	-	331113
						Age when periods started (menarche)	-0.0325985	0.00252346	3.69931e-38	-	-	176008
						Diabetes diagnosed by doctor	0.00518115	0.000530811	1.66966e-22	16183	320290	336473
						Morning/evening person (chronotype)	-0.0220564	0.0024358	1.37225e-19	-	-	301143
						Treatment/medication code: metformin	0.00333527	0.000386443	6.12372e-18	8392	328767	337159
						Non-cancer illness code self-reported: diabetes	0.00409086	0.00048135	1.92454e-17	13243	323916	337159
						Non-cancer illness code self-reported: hypertension	0.00859075	0.00108632	2.62099e-15	87690	249469	337159
						Vascular/heart problems diagnosed by doctor: High blood pressure	0.00865945	0.00110133	3.77011e-15	91033	245650	336683
						Vascular/heart problems diagnosed by doctor: None of the above	-0.00851542	0.00113107	5.1393e-14	236530	100153	336683
						Sodium in urine	0.0176334	0.0024114	2.62802e-13	-	-	326831
						Usual walking pace	-0.0100279	0.00151284	3.39463e-11	-	-	335349
						Illnesses of father: Diabetes	0.00491425	0.00077129	1.87503e-10	28197	265210	292053
						Average weekly beer plus cider intake	-0.0129392	0.0020433	2.41648e-10	-	-	241447
						Medication for cholesterol blood pressure or diabetes: None of the above	-0.0106893	0.00172943	6.39298e-10	103004	51698	154702
						Snoring	-0.0074305	0.00122001	1.1266e-09	117812	196637	314449
						Alcohol intake frequency.	0.0220121	0.00362204	1.22373e-09	-	-	336965
						Heel bone mineral density (BMD) T-score automated	0.018913	0.0031743	2.55505e-09	-	-	194398
						Cancer code self-reported: breast cancer	-0.00214379	0.000362445	3.32572e-09	7480	329679	337159
						Sleep duration	-0.0109602	0.00191269	1.00358e-08	-	-	335410
						Medication for cholesterol blood pressure diabetes or take exogenous hormones: Blood pressure medication	0.00738621	0.00129082	1.05363e-08	31488	148715	180203
						Getting up in morning	0.010462	0.00190171	3.77156e-08	-	-	336501
						Comparative height size at age 10	0.00929069	0.00169047	3.88992e-08	-	-	332021
						Relative age of first facial hair	-0.00882994	0.00161531	4.59977e-08	-	-	151113
						Illnesses of mother: Diabetes	0.00394559	0.000742129	1.05805e-07	28875	281078	308780
						Medication for cholesterol blood pressure or diabetes: Blood pressure medication	0.00831528	0.00158595	1.58107e-07	38548	116154	154702
						Treatment/medication code: bendroflumethiazide	0.00297703	0.000574093	2.15407e-07	19084	318075	337159
						Average weekly red wine intake	0.0127132	0.00245892	2.33983e-07	-	-	241008
						Overall health rating	0.00928588	0.00179826	2.42094e-07	-	-	336020
						Average weekly spirits intake	0.0134032	0.0026044	2.65817e-07	-	-	240658
						Number of treatments/medications taken	0.0101346	0.00198585	3.33799e-07	-	-	337159
						Illnesses of siblings: High blood pressure	0.00574122	0.00112835	3.61796e-07	54270	208091	259921
						Treatment/medication code: simvastatin	0.00398188	0.000785167	3.95146e-07	38492	298667	337159
						Treatment/medication code: gliclazide	0.0011412	0.000225562	4.20924e-07	2807	334352	337159
						Heel bone mineral density (BMD) T-score automated (right)	0.0210948	0.0042023	5.18009e-07	-	-	106251
						Illnesses of siblings: Diabetes	0.0037601	0.000763908	8.5633e-07	21747	239328	259921
						Heel bone mineral density (BMD) T-score automated (left)	0.0206167	0.00423091	1.10146e-06	-	-	106254
						Medication for cholesterol blood pressure or diabetes: Cholesterol lowering medication	0.00752587	0.00154689	1.14474e-06	35840	118862	154702
						Relative age voice broke	-0.00574638	0.00120493	1.8527e-06	-	-	144645
						Illnesses of siblings: None of the above (group 1)	-0.00610834	0.00132231	3.84938e-06	178376	84358	259921
						Creatinine (enzymatic) in urine	0.0107275	0.00234559	4.79889e-06	-	-	327525
						Non-cancer illness code self-reported: type 2 diabetes	0.000883797	0.000196934	7.19949e-06	2133	335026	337159
						Number of self-reported non-cancer illnesses	0.00916178	0.00204542	7.4962e-06	-	-	337159
The table shows associations sentinel variants with traits from the UK Biobank in 361,194 unrelated individuals of European ancestry, as reported in the MRBase PheWAS database. Associations at P < 1E-5 are reported. Abbreviations: SE, standard error
