# Supplementary material for: Genome-wide association and Mendelian randomisation analysis provide insights into the pathogenesis of heart failure
Source: Nat Commun. 2020 Jan 9;11:163. doi: 10.1038/s41467-019-13690-5 (PMC6952380; doi:10.1038/s41467-019-13690-5)
Supplement: Supplementary file 7 — Supplementary Data 4 [file 41467_2019_13690_MOESM7_ESM.xlsx]

## Sheet: SupplementaryData4
Supplementary Data 4. Genome-wide significant associations of sentinel variants or proxies with heart failure related traits
Sentinel variant	Chr	BP	Nearest Gene(s)	Risk* / non-risk allele	Proxy variant [r2]	Disease / Trait	GWAS		N	Sentinel variant estimates				Proxy variant estimates
							Author / Data source	PubMed ID		Beta**	SE	P-value	Z-score	Beta**	SE	P-value	Z-score
rs660240	1	109817838	CELSR2	C / T	-	Coronary artery disese	Nikpay M 2015	26343387	60801	0.1020	0.0115	8.66E-19	8.85	-	-	-	-
						LDL cholesterol	Willer CJ 2013	24097068	188577	0.1607	0.0044	9.00E-265	36.52	-	-	-	-
rs17042102	4	111668626	PITX2, FAM241A	A / G	-	Atrial fibrillation	Roselli C 2018	29892015	65446	0.4602	0.0108	<1E-300	42.61	-	-	-	-
rs11745324	5	137012171	KLHL3	G / A	rs11741787 [0.86]	Atrial fibrillation	Roselli C 2018	29892015	65446	0.0604	0.0090	2.22E-11	6.71	0.0577	0.0093	5.60E-10	6.20
rs4135240	6	36647680	CDKN1A	T / C	rs733590 [0.91]	NA
rs55730499	6	161005610	LPA	T / C	rs10455872 [0.99]	Coronary artery disese	Nikpay M 2015	26343387	60801	0.3166	0.0242	5.39E-39	13.06	0.3186	0.0244	5.73E-39	13.06
						LDL cholesterol	Willer CJ 2013	24097068	188577	-	-	-	-	0.1174	0.0143	1.94E-15	8.21
rs140570886	6	161013013	LPA	C / T	rs3798220 [0.73]	Coronary artery disese	Nikpay M 2015	26343387	60801	0.3581	0.0378	2.80E-21	9.47	0.3503	0.0598	4.66E-09	5.86
						LDL cholesterol	Willer CJ 2013	24097068	188577	-	-	-	-	0.1579	0.0223	6.12E-11	7.08
rs1556516	9	22100176	9p21/CDKN2B-AS1	C / G	-	Coronary artery disese	Nikpay M 2015	26343387	60801	0.2087	0.0159	2.87E-39	13.11	-	-	-	-
rs600038	9	136151806	ABO, SURF1	C / T	rs649129 [1.00]	Coronary artery disese	Nikpay M 2015	26343387	60801	0.0737	0.0113	7.15E-11	6.52	0.0729	0.0113	1.21E-10	6.44
						LDL cholesterol	Willer CJ 2013	24097068	188577	-	-	-	-	0.0641	0.0064	1.54E-21	10.02
rs4746140	10	75417249	SYNPO2L, AGAP5	G / C	rs6480708 [1.00]	Atrial fibrillation	Roselli C 2018	29892015	65446	0.1154	0.0107	5.88E-27	10.79	0.1154	0.0107	5.79E-27	10.79
rs17617337	10	121426884	BAG3	C / T	-	NA
rs4766578	12	111904371	ATXN2	T / A	-	Coronary artery disese	Nikpay M 2015	26343387	60801	0.0665	0.0105	2.83E-10	6.31	-	-	-	-
						Left ventricular internal diastolic dimension	Wild PS 2017	28394258	32212	-0.0187	0.0033	2.11E-08	-5.67	-	-	-	-
						LDL cholesterol	Willer CJ 2013	24097068	188577	-0.0214	0.0037	9.11E-09	-5.78	-	-	-	-
						Systolic blood pressure	Warren HR 2017	28135244	140886	0.5907	0.0698	2.59E-17	8.46	-	-	-	-
						Diastolic blood pressure	Warren HR 2017	28135244	140886	0.5211	0.0392	2.34E-40	13.30	-	-	-	-
rs56094641	16	53806453	FTO	G / A	rs1558902 [1.00]	Type 2 diabetes	Scott RA 2017	28566273	26676	0.1300	0.0120	5.90E-25	10.83	0.1300	0.0120	4.70E-25	10.83
						Body mass index	Locke AE 2015	25673413	339224	-	-	-	-	0.0818	0.0031	7.51E-153	26.39
Association of sentinel or proxy variants in heart-failure related traits. * risk allele for heart failure, ** beta for risk allele of heart failure. Abbreviations: Chr, chromosome, BP (base pair position hg19) GWAS, genome-wide association study, SE, standard error, LDL, low-density lipoprotein, N, number of sample (quantitative traits) or number of cases (binary traits)
