# Supplementary material for: Genome-wide association and Mendelian randomisation analysis provide insights into the pathogenesis of heart failure
Source: Nat Commun. 2020 Jan 9;11:163. doi: 10.1038/s41467-019-13690-5 (PMC6952380; doi:10.1038/s41467-019-13690-5)
Supplement: Supplementary file 8 — Supplementary Data 5 [file 41467_2019_13690_MOESM8_ESM.xlsx]

## Sheet: SupplementaryData5
Supplementary Data 5. Associations of sentinel variants with heart failure after conditioning on risk factor traits using mtCOJO
rsID	Nearest gene(s)	Chromosome	hg19 Position	A1	A2	Freq A1	Heart Failure			Conditional analysis
										Atrial fibrillation			Coronary artery disease			Type 2 diabetes			Systolic blood pressure			Diastolic blood pressure			BMI			HDL-C			LDL-C			Triglycerides
							Beta A1	SE	P-value	Beta A1	SE	P-value	Beta A1	SE	P-value	Beta A1	SE	P-value	Beta A1	SE	P-value	Beta A1	SE	P-value	Beta A1	SE	P-value	Beta A1	SE	P-value	Beta A1	SE	P-value	Beta A1	SE	P-value
rs660240	CELSR2	1	109817838	T	C	0.2128	-0.0611	0.0097	3.25e-10	-0.0581583	0.00959611	1.36e-09	-0.030858	0.0101728	0.00241841	-0.0626767	0.00969634	1.02e-10	-0.0595362	0.00982544	1.37e-09	-0.0607826	0.00979188	5.39e-10	-0.064422	0.00985787	6.36e-11	-0.0591251	0.00969882	1.09e-09	-0.0402118	0.00971296	3.47e-05	-0.0591702	0.00971792	1.14e-09
rs17042102	PITX2, FAM241A	4	111668626	A	G	0.115	0.1103	0.0121	5.71e-20	0.031593	0.0119692	0.00830201	0.112966	0.0126051	3.19e-19	0.107439	0.0120961	6.56e-19	0.11275	0.0122852	4.4e-20	0.113133	0.012236	2.33e-20	0.108982	0.0123124	8.64e-19	0.110484	0.0120987	6.73e-20	0.109858	0.0121191	1.25e-19	0.108568	0.0121278	3.49e-19
rs11745324	KLHL3	5	137012171	A	G	0.2277	-0.0528	0.0095	2.35e-08	-0.0424699	0.00939823	6.22e-06	-0.0507702	0.00996318	3.47e-07	-0.0522277	0.00949485	3.78e-08	-0.0526351	0.00962174	4.49e-08	-0.053332	0.00958916	2.67e-08	-	-	-	-	-	-	-	-	-	-	-	-
rs11741787 (proxy for rs11745324)		5	137056006	C	A	0.207	-0.0456	0.0097	2.76e-06	-0.0357317	0.0095964	0.000196519	-0.0449732	0.0101731	9.83e-06	-0.0445489	0.00969634	4.34e-06	-0.0459572	0.00982697	2.92e-06	-0.0469733	0.00979302	1.61e-06	-0.0395888	0.00994238	6.84e-05	-0.045368	0.00970013	2.91e-06	-0.045418	0.00972894	3.04e-06	-0.0472164	0.00973907	1.25e-06
rs4135240	CDKN1A	6	36647680	C	T	0.3411	-0.0486	0.0084	6.84e-09	-0.0445466	0.00831013	8.3e-08	-0.0410545	0.00880106	3.09e-06	-0.0469065	0.00839685	2.32e-08	-0.0472935	0.00851232	2.76e-08	-0.0505598	0.00848232	2.51e-09	-	-	-	-	-	-	-	-	-	-	-	-
rs733590 (proxy for rs4135240)		6	36645203	C	T	0.3473	-0.0469	0.0083	1.37e-08	-0.0428124	0.00821118	1.85e-07	-0.0390431	0.00868566	6.95e-06	-0.0454401	0.00829727	4.34e-08	-0.0454502	0.00840988	6.5e-08	-0.0492632	0.00838052	4.14e-09	-0.0508547	0.00852689	2.46e-09	-0.0466918	0.00830027	1.85e-08	-0.0463931	0.00832588	2.52e-08	-0.0439311	0.00833527	1.36e-07
rs55730499	LPA	6	161005610	T	C	0.0694	0.1058	0.0157	1.83e-11	0.0997285	0.0155328	1.36e-10	0.0119585	0.0170397	0.4828	0.105263	0.0157045	2.05e-11	0.102428	0.0158756	1.1e-10	0.10482	0.0158283	3.54e-11	-	-	-	-	-	-	-	-	-	-	-	-
rs10455872 (proxy for rs55730499)		6	161010118	G	A	0.0686	0.1057	0.0157	1.89e-11	0.0996285	0.0155328	1.42e-10	0.0112786	0.0170581	0.508493	0.104941	0.0157045	2.35e-11	0.102524	0.0158776	1.07e-10	0.104857	0.0158298	3.5e-11	0.11556	0.0164265	1.99e-12	0.106753	0.0157049	1.06e-11	0.09044	0.0157971	1.03e-08	0.102814	0.0158249	8.2e-11
rs140570886	LPA	6	161013013	C	T	0.0158	0.2136	0.0328	7.69e-11	0.206827	0.0324718	1.9e-10	0.107473	0.0342955	0.00172594	0.21798	0.0327988	3.01e-11	0.204899	0.0332293	7e-10	0.208056	0.0331146	3.32e-10	-	-	-	-	-	-	-	-	-	-	-	-
rs3798220 (proxy for rs140570886)		6	160961137	C	T	0.0181	0.1526	0.0295	2.3e-07	0.144784	0.0291973	7.09e-07	0.0487704	0.0338881	0.150105	0.156512	0.0294976	1.12e-07	0.142912	0.029887	1.74e-06	0.147312	0.0297835	7.57e-07	0.167839	0.0313321	8.47e-08	0.152891	0.0295052	2.2e-07	0.132076	0.0296224	8.25e-06	0.153821	0.0296756	2.18e-07
rs1556516	9p21/CDKN2B-AS1	9	22100176	G	C	0.5155	-0.0622	0.0078	1.57e-15	-0.0614475	0.00771708	1.69e-15	-0.000346154	0.00897612	0.969238	-0.0599226	0.00779691	1.52e-14	-0.0586177	0.00790515	1.22e-13	-0.0633466	0.00787708	8.85e-16	-0.0633601	0.00793119	1.36e-15	-0.0619264	0.0077991	2.02e-15	-0.0632139	0.00781084	5.82e-16	-0.062266	0.00781526	1.62e-15
rs600038	ABO, SURF1	9	136151806	C	T	0.2091	0.0569	0.0096	3.68e-09	0.0528808	0.00949717	2.58e-08	0.035051	0.0100592	0.000493078	0.0525787	0.00959675	4.28e-08	0.0582007	0.00973009	2.21e-09	0.0634057	0.00969535	6.16e-11	-	-	-	-	-	-	-	-	-	-	-	-
rs649129 (proxy for rs600038)		9	136154304	T	C	0.2224	0.0622	0.0109	1.33e-08	0.0581808	0.010782	6.81e-08	0.0406024	0.0112938	0.00032428	0.0578787	0.010892	1.07e-07	0.0637553	0.0110192	7.21e-09	0.0690804	0.010987	3.23e-10	0.0633601	0.0111204	1.21e-08	0.0628543	0.0108995	8.08e-09	0.0538681	0.010926	8.21e-07	0.0645421	0.0109367	3.6e-09
rs4746140	SYNPO2L, AGAP5	10	75417249	C	G	0.154	-0.0666	0.0109	1.1e-09	-0.0468634	0.0107844	1.39e-05	-0.0665547	0.0113122	4.02e-09	-0.0662555	0.0108962	1.2e-09	-0.0740764	0.0110487	2.02e-11	-0.0713421	0.011009	9.15e-11	-	-	-	-	-	-	-	-	-	-	-	-
rs6480708 (proxy for rs4746140)		10	75420114	A	C	0.154	-0.0655	0.0109	2.1e-09	-0.0457634	0.0107844	2.2e-05	-0.0653382	0.0113129	7.67e-09	-0.0651963	0.0108962	2.19e-09	-0.0730205	0.0110488	3.87e-11	-0.0702989	0.0110091	1.71e-10	-0.0610707	0.011176	4.64e-08	-0.0654822	0.0109004	1.89e-09	-0.0643432	0.0109337	3.98e-09	-0.066704	0.0109453	1.1e-09
rs17617337	BAG3	10	121426884	T	C	0.2208	-0.0561	0.0095	3.65e-09	-0.0564592	0.00939882	1.89e-09	-0.0532333	0.0100084	1.04e-07	-0.0559715	0.00949717	3.78e-09	-0.0520849	0.00962848	6.32e-08	-0.050403	0.00959417	1.49e-07	-0.0584728	0.00976057	2.09e-09	-0.0558026	0.00950038	4.26e-09	-0.0576598	0.00953071	1.45e-09	-0.0563309	0.00954002	3.53e-09
rs4766578	ATXN2	12	111904371	T	A	0.4713	0.0433	0.0079	4.9e-08	0.041641	0.0078157	9.94e-08	0.023592	0.00839499	0.00495035	0.0417817	0.00789651	1.22e-07	0.0323631	0.00800346	5.26e-05	0.0283979	0.00797574	0.000370101	0.0501548	0.00802907	4.19e-10	0.041914	0.00789912	1.12e-07	0.0460816	0.00791135	5.72e-09	0.041997	0.00791606	1.12e-07
rs56094641	FTO	16	53806453	G	A	0.4158	0.0454	0.008	1.21e-08	0.0421847	0.00791435	9.81e-08	0.036571	0.00839969	1.34e-05	0.0378086	0.00799612	2.26e-06	0.0484985	0.00810662	2.2e-09	0.0504898	0.00807813	4.1e-10	-	-	-	0.0444304	0.00800024	2.8e-08	0.045569	0.00802391	1.35e-08	0.0422332	0.0080322	1.46e-07
rs1558902 (proxy for rs56094641)		16	53803574	A	T	0.4152	0.043	0.008	8.84e-08	0.0396308	0.00791435	5.52e-07	0.0341671	0.00839979	4.75e-05	0.0354086	0.00799612	9.5e-06	0.0461395	0.00810661	1.26e-08	0.0480628	0.00807813	2.69e-09	-0.000132789	0.008127	0.986964	0.041959	0.00799914	1.56e-07	0.043273	0.00801187	6.62e-08	0.0400806	0.00801687	5.75e-07
Associations with heart failure for the 12 sentinel variants after conditioning on known risk factors is presented above. Conditional analyses was performed using GCTA-MTCOJO, which only requires GWAS summary statistics. If a SNP was not present in the risk factor GWAS data, conditional results for the best proxy SNP (r2 >0.6) present in all GWAS datasets are provided in the row below. A1 / A2, A…
