# Supplementary material for: Genome-wide association and Mendelian randomisation analysis provide insights into the pathogenesis of heart failure
Source: Nat Commun. 2020 Jan 9;11:163. doi: 10.1038/s41467-019-13690-5 (PMC6952380; doi:10.1038/s41467-019-13690-5)
Supplement: Supplementary file 9 — Supplementary Data 6 [file 41467_2019_13690_MOESM9_ESM.xlsx]

## Sheet: SupplementaryData6
Supplementary Data 6. MAGMA gene-based association analysis
Ensembl Gene ID	Gene Symbol	Chromosome	Gene start position hg19	Gene stop position hg19	NSNPS	N	ZSTAT	P-value
ENSG00000124762	CDKN1A	6	36644305	36655116	33	928602	5.7707	3.9465e-09
ENSG00000143126	CELSR2	1	109792641	109818372	69	919791	5.3576	4.2178e-08
ENSG00000166317	SYNPO2L	10	75404639	75423561	19	931581	5.2708	6.7907e-08
ENSG00000176986	SEC24C	10	75504120	75531919	30	916821	5.061	2.0854e-07
ENSG00000140718	FTO	16	53737875	54155853	1100	928785	5.0508	2.2e-07
ENSG00000172650	AGAP5	10	75434033	75457639	4	956311	4.9438	3.8305e-07
ENSG00000176160	HSF5	17	56497528	56565745	72	862415	4.8836	5.2086e-07
ENSG00000272916	RP11-574K11.31	10	75556272	75571409	12	947326	4.8038	7.7839e-07
ENSG00000149084	HSD17B12	11	43577986	43878167	557	936070	4.7819	8.6806e-07
ENSG00000141458	NPC1	18	21086148	21166862	104	889311	4.7625	9.5612e-07
ENSG00000166507	NDST2	10	75561669	75571589	9	943480	4.7277	1.1355e-06
ENSG00000141452	C18orf8	18	21083473	21111746	34	910640	4.6877	1.3815e-06
ENSG00000196968	FUT11	10	75532049	75540009	8	954621	4.6362	1.774e-06
Gene-level association analysis was performed using MAGMA (within FUMA) with default parameters (SNP-wide mean model) and UK Biobank Release 2 as the reference panel. Genes with p-value < 2.696e-6 (0.05/18,544 gene tests) were considered significantly associated with HF. NSNPs - the number of SNPs in the input dataset that are annotated to that gene; ZSTAT: the Z-value is a measure of the level o…
