# Supplementary material for: Genome-wide association and Mendelian randomisation analysis provide insights into the pathogenesis of heart failure
Source: Nat Commun. 2020 Jan 9;11:163. doi: 10.1038/s41467-019-13690-5 (PMC6952380; doi:10.1038/s41467-019-13690-5)
Supplement: Supplementary file 10 — Supplementary Data 7 [file 41467_2019_13690_MOESM10_ESM.xlsx]

## Sheet: SupplementaryData7
Supplementary Data 7. Sentinel variants or proxies with missense protein coding consequence
Sentinel variant	Chromosome	hg19 position	Sentinel MAF	Proxy variant	LD r2	Proxy MAF	Proxy hg19 position	Proxy P-value	Nearest Gene	Location	exon	consequence coding sequence	consequence protein sequence	CADD
rs17617337	10	121426884	0.2208	rs2234962	0.99437	0.2205	121429633	1.111e-08	BAG3	exonic	exon3	c.451T>C	p.Cys151Arg	23.8
rs4746140	10	75417249	0.154	rs34163229	0.920092	0.1359	75406912	3.321e-08	SYNPO2L	exonic	exon2	c.2498C>A	p.Ser537Tyr	21.2
rs4746140	10	75417249	0.154	rs3812629	0.920078	0.1359	75407290	1.532e-07	SYNPO2L	exonic	exon2	c.2120C>T, c.2120C>G	p.Pro411Leu, p.Pro411Arg	23, 23
rs4746140	10	75417249	0.154	rs60632610	0.938672	0.1382	75415677	2.684e-08	SYNPO2L	exonic	exon1	c.4G>A	p.Gly2Arg	32
Sentinel variants in LD (r2 >0.8) with a non-synonymous coding variants with Combined Annotation Dependent Depletion (CADD) score > 20. The CADD score is a measure of deleteriousness that integrates information from 63 distinct and diverse functional annotations into a single, quantitative score. CADD scores are based on the rank of the score of each variant relative to all 8.6 billion possible S…
