# Supplementary material for: Genome-wide association and Mendelian randomisation analysis provide insights into the pathogenesis of heart failure
Source: Nat Commun. 2020 Jan 9;11:163. doi: 10.1038/s41467-019-13690-5 (PMC6952380; doi:10.1038/s41467-019-13690-5)
Supplement: Supplementary file 11 — Supplementary Data 8 [file 41467_2019_13690_MOESM11_ESM.xlsx]

## Sheet: SupplementaryData8
Supplementary Data 8. Significant eQTL associations for sentinel HF variants in heart tissue
Sentinel variant	Chromosome	Position	Gene	Effect Allele	Non-effect Allele	GTEXv7								MAGnET
						Heart Left Ventricle [N=272]				Heart Atrial Appendage [N=264]				Left Atrium [N=101]
						Effect	SE	P-value	Coloc PP	Effect	SE	P-value	Coloc PP	Effect	SE	P-value	Coloc PP
rs660240	1	109817838	PSRC1	C	T	-0.267026	0.0583612	4.75302e-06	0.970304	-0.122423	0.0797965	0.124983	0.00710827	0.147947	0.190884	0.438302	0.0630483
rs600038	9	136151806	ABO	C	T	0.324194	0.0680099	1.87112e-06	0.0216691	0.356083	0.077419	4.23652e-06	0.763442	0.867236	0.152708	1.35459e-08	0.832943
rs600038	9	136151806	SURF1	C	T	-0.268939	0.0629494	1.93464e-05	7.51632e-06	-0.32095	0.0650871	8.17746e-07	3.30752e-05	-0.305816	0.163923	0.0620962	0.0364552
rs4746140	10	75417249	FUT11	C	G	-0.288431	0.0662099	1.32273e-05	0.00456745	-0.173148	0.0670311	0.00979171	0.0116744	-0.420797	0.239229	0.0785825	0.102834
rs4746140	10	75417249	MYOZ1	C	G	0.15492	0.0987788	0.116799	0.094696	0.906858	0.0944618	7.97408e-22	0.865121	1.38637	0.21842	2.19155e-10	0.905158
rs4746140	10	75417249	SYNPO2L	C	G	-0.0807406	0.0320494	0.0117604	0.266265	-0.16575	0.0394554	2.658e-05	0.612778	-0.489912	0.238551	0.0400052	0.120989
The table shows sentinel variants that were significant eQTLs for genes located in cis (within a 2Mb window) in at least one of the tested datasets. Associations in bold are significant eQTLs (P < 4.73E-05) based on a total of 1,056 SNP-gene associations performed across for the 12 sentinel variants across all 4 heart tissue datasets. In addition, to determine the most likely candidate gene in ea…
