# Supplementary material for: Genome-wide association and Mendelian randomisation analysis provide insights into the pathogenesis of heart failure
Source: Nat Commun. 2020 Jan 9;11:163. doi: 10.1038/s41467-019-13690-5 (PMC6952380; doi:10.1038/s41467-019-13690-5)
Supplement: Supplementary file 12 — Supplementary Data 9 [file 41467_2019_13690_MOESM12_ESM.xlsx]

## Sheet: SupplementaryData9
Supplementary Data 9. Significant protein quantitative trait locus (pQTL) associations for sentinel HF variants in whole blood
Sentinel variant	Sentinel variant Chr	Sentinel variant hg19 Position	Protein-encoding gene	Uniprot ID	Gene Chr	Gene txStart	Gene txEnd	variant location	Effect Allele	Non-effect Allele	Effect	SE	P-value	cis
rs660240	1	109817838	GRN	P28799	17	42422490	42430470	3_prime_UTR_variant	T	C	-0.8217	0.027	5.7544e-203	0
			C1QTNF1	Q9BXJ1	17	77039674	77045870	3_prime_UTR_variant	T	C	-0.6414	0.0285	2.23872e-112	0
			PLA2G12B	Q9BX93	10	74695330	74714510	3_prime_UTR_variant	T	C	-0.4112	0.0297	1.65959e-43	0
			CA10	Q9NS85	17	49710836	50237377	3_prime_UTR_variant	T	C	-0.2984	0.0301	4.16869e-23	0
			FJX1	Q86VR8	11	35639734	35642421	3_prime_UTR_variant	T	C	-0.2631	0.0302	3.23594e-18	0
			NEO1	Q92859	15	73344824	73597547	3_prime_UTR_variant	T	C	0.2268	0.0303	7.58578e-14	0
			HFE2	Q6ZVN8	1	145416333	145416936	3_prime_UTR_variant	T	C	-0.2152	0.0303	1.31826e-12	0
			SLC5A8	Q8N695	12	101549993	101604016	3_prime_UTR_variant	T	C	-0.1608	0.0305	1.28825e-07	0
rs600038	9	136151806	ABO	P16442	9	136130562	136150630	upstream_gene_variant	T	C	-0.9803	0.0252	0	1
			SELE	P16581	1	169691780	169703220	upstream_gene_variant	T	C	0.986	0.0252	0	0
			QSOX2	Q6ZRP7	9	139098181	139137687	upstream_gene_variant	T	C	-0.8119	0.027	1e-198	0
			IL3RA	P26951	X	1455508	1501582	upstream_gene_variant	T	C	0.7421	0.0276	2.75423e-159	0
			CD209	Q9NNX6	19	7804880	7812464	upstream_gene_variant	T	C	-0.6786	0.0281	5.7544e-129	0
			GPR116	Q8IZF2	6	46820241	46837041	upstream_gene_variant	T	C	0.6761	0.0281	6.76083e-128	0
			FAM3D	Q96BQ1	3	58619669	58652561	upstream_gene_variant	T	C	-0.5822	0.0287	2.95121e-91	0
			C1GALT1C1	Q96EU7	X	119760064	119761021	upstream_gene_variant	T	C	-0.5488	0.0289	3.0903e-80	0
			GLCE	O94923	15	69452972	69489796	upstream_gene_variant	T	C	-0.499	0.0292	1.99526e-65	0
			KDR	P35968	4	55970759	55991762	upstream_gene_variant	T	C	0.4891	0.0292	8.31764e-63	0
			FLT4	P35916	5	180046426	180056427	upstream_gene_variant	T	C	0.4865	0.0293	4.57088e-62	0
			INSR	P06213	19	7151994	7294011	upstream_gene_variant	T	C	0.4776	0.0293	1.09648e-59	0
			F8	P00451	X	154124351	154134848	upstream_gene_variant	T	C	-0.4572	0.0294	1.54882e-54	0
			ISLR2	Q6UXK2	15	74425095	74427333	upstream_gene_variant	T	C	0.3842	0.0297	3.31131e-38	0
			SELP	P16109	1	169558087	169588457	upstream_gene_variant	T	C	0.3747	0.0298	2.45471e-36	0
			MET	P08581	7	116339124	116364901	upstream_gene_variant	T	C	0.2994	0.03	1.90546e-23	0
			TPST2	O60704	22	26921713	26961370	upstream_gene_variant	T	C	-0.2912	0.03	3.16228e-22	0
			B3GNT2	Q9NY97	2	62449355	62450549	upstream_gene_variant	T	C	-0.2809	0.0301	9.12011e-21	0
			THSD1	Q9NS62	13	52951302	52980629	upstream_gene_variant	T	C	0.2669	0.0301	7.94328e-19	0
			LY96	Q9Y6Y9	8	74903563	74941307	upstream_gene_variant	T	C	0.2602	0.0301	5.88844e-18	0
			LIFR	P42702	5	38475064	38556748	upstream_gene_variant	T	C	0.2564	0.0301	1.77828e-17	0
			FAM20B	O75063	1	178995073	179045702	upstream_gene_variant	T	C	-0.2424	0.0302	9.33254e-16	0
			CHST15	Q7LFX5	10	125779168	125851940	upstream_gene_variant	T	C	0.2423	0.0302	9.77237e-16	0
			CDH5	P33151	16	66413206	66426888	upstream_gene_variant	T	C	0.2328	0.0302	1.25893e-14	0
			B4GALT1	P15291	9	33110638	33167356	upstream_gene_variant	T	C	-0.2287	0.0302	3.80189e-14	0
			ICAM1	P05362	19	10381516	10397291	upstream_gene_variant	T	C	0.2254	0.0302	8.70964e-14	0
			ICAM2	P13598	17	62079954	62084283	upstream_gene_variant	T	C	0.2247	0.0302	1.02329e-13	0
			ICAM5	Q9UMF0	19	10402148	10407454	upstream_gene_variant	T	C	0.214	0.0302	1.47911e-12	0
			ALPI	P09923	2	233320901	233324742	upstream_gene_variant	T	C	0.2079	0.0302	6.30957e-12	0
			MAN1A2	O60476	1	117910084	118042176	upstream_gene_variant	T	C	-0.205	0.0303	1.23027e-11	0
			TIE1	P35590	1	43766565	43770949	upstream_gene_variant	T	C	-0.1962	0.0303	9.12011e-11	0
			ENG	P17813	9	130577290	130579336	upstream_gene_variant	T	C	0.1942	0.0303	1.41254e-10	0
			L1CAM	P32004	X	153133709	153136415	upstream_gene_variant	T	C	0.1905	0.0303	3.23594e-10	0
			CHST11	Q9NPF2	12	104850691	105155792	upstream_gene_variant	T	C	-0.1876	0.0303	5.88844e-10	0
			DPEP2	Q9H4A9	16	68021292	68027279	upstream_gene_variant	T	C	0.1876	0.0303	5.88844e-10	0
			IL6ST	P40189	5	55243320	55247432	upstream_gene_variant	T	C	0.1838	0.0303	1.31826e-09	0
			MBL2	P11226	10	54525139	54531460	upstream_gene_variant	T	C	-0.1831	0.0303	1.51356e-09	0
			IGF1R	P08069	15	99454543	99460184	upstream_gene_variant	T	C	0.181	0.0303	2.34423e-09	0
			JAG1	P78504	20	10622107	10632062	upstream_gene_variant	T	C	0.1806	0.0303	2.51189e-09	0
			FAM3B	P58499	21	42688660	42729654	upstream_gene_variant	T	C	-0.1792	0.0303	3.38844e-09	0
			ICAM4	Q14773	19	10397642	10399260	upstream_gene_variant	T	C	0.174	0.0303	9.54993e-09	0
			FAM177A1	Q8N128	14	35515609	35552589	upstream_gene_variant	T	C	0.1736	0.0303	1.02329e-08	0
			PEAR1	Q5VY43	1	156876067	156878828	upstream_gene_variant	T	C	0.1728	0.0303	1.20226e-08	0
			SECTM1	Q8WVN6	17	80278899	80291921	upstream_gene_variant	T	C	0.1685	0.0303	2.75423e-08	0
			B4GALT2	O60909	1	44446176	44456843	upstream_gene_variant	T	C	-0.1664	0.0303	4.0738e-08	0
			TUFT1	Q9NNX1	1	151512780	151556059	upstream_gene_variant	T	C	0.1621	0.0303	9.12011e-08	0
			CLIC5	Q9NZA1	6	45879359	45905334	upstream_gene_variant	T	C	-0.1604	0.0303	1.23027e-07	0
			LCT	P09848	2	136545414	136594750	upstream_gene_variant	T	C	0.1585	0.0303	1.7378e-07	0
			CCL25	O15444	19	8117883	8122804	upstream_gene_variant	T	C	0.1564	0.0303	2.51189e-07	0
			LAMA1	P25391	18	6941742	6956446	upstream_gene_variant	T	C	0.1564	0.0303	2.5704e-07	0
			LAMB1	P07942	7	107603349	107643804	upstream_gene_variant	T	C	0.1564	0.0303	2.5704e-07	0
			LAMC1	P11047	1	182992594	183074191	upstream_gene_variant	T	C	0.1564	0.0303	2.5704e-07	0
			FUT10	Q6P4F1	8	33310213	33330664	upstream_gene_variant	T	C	-0.1514	0.0304	6.16595e-07	0
			XXYLT1	Q8NBI6	3	194789012	194842924	upstream_gene_variant	T	C	-0.1488	0.0304	9.54993e-07	0
rs17617337	10	121426884	BAG3	O95817	10	121410881	121437013	intron_variant	C	T	-0.1847	0.0301	8.12831e-10	1
rs4766578	12	111904371	VCAM1	P19320	1	101185195	101204601	intron_variant	T	A	0.1799	0.0245	2.13796e-13	0
			GP1BA	P07359	17	4837174	4837856	intron_variant	T	A	0.1657	0.0245	1.44544e-11	0
			IL2RB	P14784	22	37521879	37545962	intron_variant	T	A	0.1404	0.0246	1.12202e-08	0
			ICAM2	P13598	17	62079954	62084283	intron_variant	T	A	0.1363	0.0246	2.95121e-08	0
			FCGR3B	O75015	1	161592987	161600837	intron_variant	T	A	0.1308	0.0246	1.07152e-07	0
			FAIM3	O60667	1	207076630	207095378	intron_variant	T	A	0.1258	0.0246	3.23594e-07	0
			CD48	P09326	1	160653322	160681641	intron_variant	T	A	0.1223	0.0246	6.76083e-07	0
For each of the 11 sentinel SNPs, association with serum protein levels coded by 3,000 genes were tested in 3,301 individuals in the INTERVAL study. Significant associations with P <1.39e-06 are shown above, based on a total of 36,000 SNP-protein associations. Genes that are within a 2Mb window around the sentinel variant are indicated by '1' in the 'cis' column. Abbreviations: Chr, chromosome, t…
