# Supplementary material for: Genome-wide association and Mendelian randomisation analysis provide insights into the pathogenesis of heart failure
Source: Nat Commun. 2020 Jan 9;11:163. doi: 10.1038/s41467-019-13690-5 (PMC6952380; doi:10.1038/s41467-019-13690-5)
Supplement: Supplementary file 13 — Supplementary Data 10 [file 41467_2019_13690_MOESM13_ESM.xlsx]

## Sheet: SupplementaryData10
Supplementary Data 10. Mendelian randomisation analysis of the effect of risk factor traits on HF risk
Trait	GWA study	PMID	Exposure Units	GSMR (outcome HF)					GSMR (outcome HF conditioned on CAD)			GSMR (outcome HF conditioned on AF)			Inverse-variance weighted (outcome HF)				Weighted median (outcome HF)				MR Egger (outcome HF)
				OR (95% CI)	Beta	SE	P-value	Nsnps	OR (95% CI)	P-value	Nsnps	OR (95% CI)	P-value	Nsnps	Beta	SE	P-value	Nsnps	Beta	SE	P-value	Nsnps	Beta	SE	P-value	Nsnps	Egger intercept	Egger intercept P-value
Body Mass Index	Locke et al 2015	25673413	per standard deviation	1.74 (1.62-1.88)	0.556	0.0373	2.67e-50	78	1.5 (1.39-1.62)	3.89635e-26	81	1.67 (1.55-1.79)	1.1763e-44	79	0.477	0.053	2.38906e-19	89	0.441	0.0612	5.46069e-13	89	0.368	0.162	0.0253784	89	0.00315454	0.475414
Diastolic Blood Pressure	Warren et al 2017	28135244	mmHg	1.03 (1.02-1.03)	0.0263	0.00281	9.13e-21	111	1.01 (1-1.02)	0.000232218	117	1.02 (1.01-1.03)	3.24285e-13	113	0.0245	0.00411	2.48001e-09	115	0.0278	0.00434	1.4681e-10	115	0.0345	0.0137	0.0135309	115	-0.00345149	0.448233
Glomerular filtration rate	Gorski et al 2017	28452372	log (ml/min/1.73 m2)	1.3 (0.971-1.73)	0.26	0.148	0.0779958	54	1.16 (0.859-1.58)	0.327819	54	1.25 (0.937-1.66)	0.129104	54	0.194	0.169	0.251118	61	0.0294	0.229	0.897617	61	-0.248	0.523	0.637318	61	0.00411539	0.375943
Heart Rate	Eppinga et al 2016	27798624	beats per minute	0.998 (0.993-1)	-0.00219	0.0025	0.380499	97	0.997 (0.992-1)	0.211083	97	0.995 (0.99-1)	0.0521315	95	-0.00324	0.00328	0.323021	80	0.00331	0.00443	0.454563	80	-0.00206	0.00846	0.808587	80	-0.000500713	0.878963
High Density Lipoprotein	Willer et al 2013	24097068	per standard deviation	0.934 (0.906-0.963)	-0.0682	0.0158	1.58e-05	144	0.983 (0.953-1.01)	0.277478	157	0.96 (0.93-0.99)	0.00858108	145	-0.0704	0.0245	0.00412889	167	-0.0612	0.029	0.0346554	167	-0.0169	0.0437	0.699165	167	-0.00303666	0.142378
Low Density Lipoprotein	Willer et al 2013	24097068	per standard deviation	1.17 (1.13-1.21)	0.158	0.0185	1.11e-17	126	1 (0.973-1.04)	0.79699	135	1.16 (1.12-1.21)	7.43202e-17	127	0.116	0.0224	2.38596e-07	143	0.0564	0.0299	0.0587998	143	0.104	0.0366	0.00522861	143	0.00087401	0.682103
Systolic Blood Pressure	Warren et al 2017	28135244	mmHg	1.02 (1.01-1.02)	0.0166	0.00168	4.82e-23	100	1.01 (1-1.01)	2.37596e-05	102	1.01 (1.01-1.02)	2.34839e-17	102	0.0164	0.0024	6.98708e-12	95	0.0181	0.00265	8.15033e-12	95	0.0228	0.0081	0.00600775	95	-0.0037523	0.41446
Triglycerides	Willer et al 2013	24097068	per standard deviation	1.19 (1.14-1.23)	0.17	0.0209	3.8e-16	105	1.06 (1.02-1.1)	0.00496583	108	1.18 (1.13-1.22)	3.06721e-15	107	0.116	0.0276	2.46388e-05	110	0.145	0.0344	2.50824e-05	110	0.12	0.0462	0.0108006	110	-0.0002108	0.923133
Atrial fibrillation	Roselli et al 2015	29892015	log (odds)	1.19 (1.16-1.21)	0.171	0.00928	1.4e-75	147	1.19 (1.16-1.21)	4.32926e-69	148	-	-	-	0.178	0.0128	1.12813e-43	134	0.175	0.017	1.01025e-24	134	0.184	0.0282	1.29077e-09	134	-0.000566462	0.811999
Coronary artery disease	Nikpay et al 2015	26343387	log (odds)	1.36 (1.32-1.41)	0.309	0.0174	1.67e-70	43	-	-	-	1.34 (1.29-1.38)	1.37672e-65	45	0.274	0.0226	7.5461e-34	50	0.312	0.0271	9.76705e-31	50	0.318	0.0512	1.19344e-07	50	-0.0047199	0.33947
Type 2 diabetes	Scott et al 2017	28566273	log (odds)	1.05 (1.03-1.08)	0.0497	0.0124	6.35e-05	47	1.02 (0.991-1.04)	0.192243	47	1.06 (1.03-1.08)	4.54955e-06	47	0.0406	0.0165	0.013938	45	0.0151	0.02	0.449949	45	0.000634	0.0398	0.987374	45	0.00491561	0.276401
Causal estimates for risk factors using the GSMR method implemented. SNP instruments were selected from genome-wide significant (association p-value <5E-08) SNPs in the exposure GWAS. Independent genetic instruments are obtained using conditional analysis in GCTA using LD information from the UK Biobank 10K random sample. As sensitivity analyses, the causal effects were also estimated using the M…
