# Supplementary material for: Genome-wide association and Mendelian randomisation analysis provide insights into the pathogenesis of heart failure
Source: Nat Commun. 2020 Jan 9;11:163. doi: 10.1038/s41467-019-13690-5 (PMC6952380; doi:10.1038/s41467-019-13690-5)
Supplement: Supplementary file 14 — Supplementary Data 11 [file 41467_2019_13690_MOESM14_ESM.xlsx]

## Sheet: SupplementaryData11
Supplementary Data 11. Participating study definitions for heart failure
Study	Study Design	HF cases	Heart Failure Definition	Physician diagnosis or adjudication	ICD codes (discharge ± cause of death)	Imaging	Natriuretic peptides	HF treatment?
ARIC	Population-based prospective cohort study	Incident + prevalent	Incident HF was defined as the first HF hospitalization or presence of HF code on death certificate since baseline visit through 2013. Discharge records and death certificates that showed a HF code in any position with International Classification of Diseases Code, Ninth Revision (ICD-9) code 428.x, and deaths with ICD-9/10 codes of either 428.x or I50 were considered as HF. Prevalent Heart Failu…	●	●			●
BIOSTAT-CHF	Heart failure prospective cohort study	Prevalent	Heart failure was defined based on physician diagnosis, previous documented admission with heart failure requiring diuretic treatment, treatment with furosemide ≥20 mg/day or equivalent.	●				●
CHS	Population-based prospective cohort study	Incident	Incident HF events were identified by self-report or administrative data validated by physician’s review of medical records, as described in previous reports (PMID: 1669507). In brief, heart failure was defined on the basis of cardiomegaly and pulmonary edema on chest X-ray; or dilated ventricle and wail-motion abnormalities by echocardiography or contrast ventriculography; or congestive failure …	●	●	●		●
COGEN	Healthcare-based prospective cohort study	Incident + prevalent	Inclusion criteria: patients ≥18 years, LVEF <40% or symptoms of clinical HF assessed by a physician including NYHA>1 Exclusion criteria: patients with cardiac valvular pathology (e.g. aortic stenosis), HTx, PAH or other structural heart disease	●		●
deCODE	Population-based prospective cohort study	Incident + prevalent	Heart failure case status was assigned based on ICD-9 or ICD-10 codes for discharge diagnoses (ICD-10: I50 and subcodes, ICD-9: 428 and subcodes).		●
EGCUT	Population-based prospective cohort study	Incident + prevalent	Heart failure status was assigned based on ICD-10: I50 and subcodes.		●
EPHESUS	Heart failure randomised controlled trial	Prevalent	Patients were recruited 3 to 14 days after acute myocardial infarction according to the following critera: acute myocardial infarction as documented according to standard criteria; left ventricular dysfunction as documented by a left ventricular ejection fraction of 40 percent or lower on echocardiography, radionuclide angiography, or angiography of the left ventricle after the index acute myocar…	●		●
EPIC-Norfolk	Population-based prospective cohort study	Incident + prevalent	Heart failure definition was based on hospital admission or death record listing Heart failure code - ICD-10: I50 and subcodes	●	●
FHS	Population-based prospective cohort study	Incident	Criteria for defining heart failure in the FHS have been described previously (PMID: 5122894, 16837677). In brief, heart failure was considered to be present if two major or one major plus two minor criteria were present in the absence of an alternative explanation for the symptoms and signs. Major criteria are defined as paroxysmal nocturnal dyspnea, orthopnea, jugular venous distention, hepatoj…	●		●		●
FINRISK	Population-based prospective cohort study	Incident + prevalent	Individuals with a diagnosis corresponding to heart failure in the nationwide hospital discharge or cause of death registers (ICD-10: I50, I110, I130 and I132; ICD-9: 4029B, 404, 4148, 428; ICD-7: 42700, 42710, 428) or special drug reimbursement for heart failure medications (requires a medical certificate that meets predefined criteria for heart failure).		●			●
GoDARTS	Population-based prospective cohort study	Incident + prevalent	HF cases were defined by the presence of at least one of the following criteria: 1. Echocardiographic evidence of left ventricular systolic impairment and diuretic prescription 2. Admission to hospital with HF and receipt of a loop diuretic prescription Patients who were never prescribed a loop diuretic were not classified as HF cases. Date of HF diagnosis was taken as either the date of the earl…		●	●		●
GRADE	Prospective cohort study	Prevalent	Inclusion criteria were: patients who were ≥18 years of age with a diagnosis of at least moderate systolic left ventricular dysfunction (EF ≤30%), and who had an ICD at the University of Pittsburgh Medical Center, Emory University Medical Center, Massachusetts General Hospital, Ohio State University Medical Center, Mid-Ohio Cardiology or the Pittsburgh Veterans Affairs Medical Center. Subjects we…	●		●
LURIC	Population-based prospective cohort study	Incident	A clinical diagnosis of (left) heart failure was defined by the combined presence of symptoms of dyspnea on exertion and cardiac disease with impaired left ventricular function. Left ventricular dysfunction or impaired left ventricular function was defined by imaging techniques, such as echocardiography and left ventricular angiography, and graded semi-quantitatively into normal, minimal, moderat…	●		●
MDCS	Population-based prospective cohort study	Incident + prevalent	Heart failure was ascertained from the Swedish Hospital Discharge Register using diagnosis codes 427.00, 427.10, and 428.99 for International Classification of Diseases-8th Revision (ICD-8), 428 for the 9th Revision (ICD-9), and I50 and I11.0 for the 10th Revision (ICD-10) as primary diagnosis, according to a previous validation study (PMID:15916919).
PHFS	Heart failure prospective cohort study	Prevalent	Prevalent heart failure diagnosed by a heart failure cardiologist based on clinical evaluation and cardiac imaging	●		●
PIVUS	Population-based prospective cohort study	Incident + prevalent	The medical records for all individuals with heart failure diagnosis in any position in the Swedish hospital discharge register were reviewed by two physicians who were blinded to the baseline data. They classified the cases as definite, questionable, or miscoded according to the European Society of Cardiology recommendations. They considered ICD heart failure codes 427.00, 427.10, 428 (ICD-9), I…	●	●
PREVEND	Population-based prospective cohort study	Incident + prevalent	Heart failure cases were ascertained using criteria in accordance with the Heart Failure Guidelines of the European Society of Cardiology (ESC). In- and outpatient files were inspected for the presence of heart failure at baseline and for new onset heart failure, by recording signs, symptoms, and objective evidence of heart failure. In total, 586 individual cases were identified as suspected hear…	●		●
PROSPER	Randomised-controlled trial	Incident + prevalent	Cases were defined by hospitalization for heart failure with a definition based on a combination of symptoms (e.g. shortness of breath) and signs, including chest radiograph with fluid congestion or echocardiogram with severely diminished LV function. All outcomes were adjudicated by an expert committee blinded to randomized study medication and using pre‐defined criteria.	●		●
Regeneron/Geisinger	Population-based prospective cohort study	Incident + prevalent	Heart failure status was assigned based on ICD-10: I50 and subcodes.		●
Rotterdam study 1	Population-based prospective cohort study	Incident	Prevalent heart failure at baseline was assessed using a validated score based on the European Society of Cardiology recommendation, identified from hospital discharge diagnoses, and restropective medical records screening. Cases of incident heart failure were obtained by continuously monitoring participants for the occurrence of heart failure during follow-up through general practitioners record…	●		●		●
SHIP	Population-based prospective cohort study	Incident + prevalent	For these analyses heart failure was defnied according to a modified Rotterdam definition (PMID: 10213348). Prevalent HF cases in SHIP were defined as having history of HF (either chest pain during exercise, bypass, heart transplant, atrial flutter or fibrillation, LV hypertophy in individuals aged 45 or older, known MI) and HF symptoms (dyspnoe at exercise or swollen legs at evening) that were n…	●		●		●
SOLID	Randomised-controlled trial	Incident + prevalent	Heart failure status at enrolment was identified from medical record with no specific definition. I HF hospitalizations adjudicated during follow up were defined as admission to hospital or attendance at an acute health care facility for administration of intravenous diuretic treatment, escalation of diuretic doses, and/or inotropes. Confirmation of heart failure diagnosis was obtained by chest i…	●		●	●
TwinGene	Population-based prospective cohort study	Incident + prevalent	Heart failure status was assigned based on ICD-10: I50; ICD-8 and ICD-9 428		●
UK Biobank	Population-based prospective cohort study	Incident + prevalent	Individuals with self-reported "HF/pulmonary edema" or "cardiomyopathy"; or who carry an International Classification of Diseases (ICD)-10 or ICD-9 billing code for heart/ventricular failure or cardiomyopathy (ICD-10: I11.0, I13.0, I13.2, I25.5, I42.0, I42.5, I42.8, I42.9, I50.0, I50.1, I50.9; ICD-9: 4254, 4280, 4281, 4289). Individuals with self-reported or an ICD-10 based classification of hype…		●
ULSAM	Population-based prospective cohort study	Incident + prevalent	The medical records for all individuals with heart failure diagnosis in any position in the Swedish hospital discharge register were reviewed by two physicians who were blinded to the baseline data. They classified the cases as definite, questionable, or miscoded according to the European Society of Cardiology recommendations. They considered ICD heart failure codes 427.00, 427.10, 428 (ICD-9), I…	●	●	●
WGHS	Population-based prospective cohort study	Incident	Heart failure cases were ascertained by cardiologists from medical records. Cases of incident nonfatal HF were confirmed if either the Framingham Heart Study (mainly physical examination and radiographic data) or Cardiovascular Health Study criteria (predominantly based on the treating physician's diagnosis and use of specific therapy) were met. Fatal HF cases included those not identified as a c…	●		●		●
