# Supplementary material for: Genome-wide association and Mendelian randomisation analysis provide insights into the pathogenesis of heart failure
Source: Nat Commun. 2020 Jan 9;11:163. doi: 10.1038/s41467-019-13690-5 (PMC6952380; doi:10.1038/s41467-019-13690-5)
Supplement: Supplementary file 15 — Supplementary Data 12 [file 41467_2019_13690_MOESM15_ESM.xlsx]

## Sheet: SupplementaryData12
Supplementary Data 12. Characteristics of participating studies
Study	Location	Group	N	Age (years) [mean± SD]	Body mass index (kg/m2) [mean± SD]	Male sex [n(%)]	Diabetes mellitus [n(%)]	Hypertension [n(%)]	Chronic kidney disease [n(%)]	Myocardial infarction [n(%)]	Coronary heart disease [n(%)]	Atrial fibrillation [n(%)]
ARIC	USA	HF	1835	73 ± 8.27	29.5 ± 6.12	1,269 (0.52)	796 (0.33)	1,570 (0.64)	-	1,985 (0.81)	1,160 (0.47)	1,163 (0.48)
		Control	7476	77 ± 7.35	27.8 ± 5.13	4,029 (0.46)	1,804 (0.21)	4,808 (0.55)	-	3,656 (0.42)	1,271 (0.14)	925 (0.11)
BIOSTAT-CHF (Validation)	Scotland	HF	1561	70.2 ± 11.2	29 ± 6.33	1,042 (66.7)	490 (31.4)	916 (58.7)	702 (45)	768 (49.2)	1,488 (95.3)	694 (44.5)
		Control	954	66.6 ± 12.4	27.4 ± 4.66	473 (49.6)	0 (0)	-	-	-	-	-
CHS	USA	HF	1123	83.6 ± 6.5	27 ± 4.7	461 (41.1)	251 (22.5)	870 (77.5)	518 (46.1)	333 (29.7)	398 (35.4)	440 (39.2)
		Control	2145	85.6 ± 7	26.2 ± 4.5	817 (38.1)	373 (17.5)	1,356 (63.2)	883 (41.2)	220 (10.3)	276 (12.9)	472 (22)
COGEN	Denmark	HF	636	67.6 ± 10.3	28.3 ± 5.2	243 (38.2)	148 (23.3)	453 (71.2)	-	180 (28.3)	344 (54.1)	80 (12.6)
		Control	2215	64.2 ± 10.9	27.5 ± 5	907 (41)	407 (18.4)	1,277 (57.7)	-	292 (13.2)	973 (43.9)	115 (5.2)
deCODE	Iceland	HF	13200	79.9 ± 12.71	-	7,088 (53.7)	2,309 (17.5)	7,469 (56.6)	6,315 (47.8)	5,842 (44.3)	8,751 (66.3)	5,524 (41.8)
		Control	367730	43.24 ± 25.51	-	186,439 (50.7)	11,789 (3.2)	46,912 (12.8)	16,352 (4.4)	18,475 (5.0)	29,708 (8.1)	9,904 (2.7)
DiscovEHR	USA	HF	5656	73.9 ± 12	32.3 ± 7.25	3,198 (56.2)	2,263 (39.8)	5,151 (90.5)	79 (1.39)	1,942 (34.1)	3,898 (68.5)	2,719 (47.8)
		Control	31026	56.1 ± 16.6	31.5 ± 7.48	11,792 (36.3)	6,471 (19.9)	17,071 (52.6)	315 (0.97)	1,650 (5.08)	4,763 (14.7)	726 (2.24)
EPHESUS	Multi-nation	HF	1094	63.4 ± 11.5	27.6 ± 4.5	792 (72.6)	323 (29.6)	579 (53.5)	48 (4.43)	1,091 (100)	1,091 (100)	99 (9.14)
		Control	886	72.8 ± 7.52	27.7 ± 5.54	427 (48.6)	90 (10.2)	383 (43.6)	6 (0.7)	15 (1.7)	17 (1.9)	22 (2.5)
EPIC-Norfolk	UK	HF	1687	66.9 ± 7	27.3 ± 4.1	1,013 (60)	109 (6.47)	1,280 (76)	610 (36.2)	447 (26.5)	1,687 (100)	824 (48.8)
		Control	17631	58.4 ± 9.1	26.2 ± 3.8	8,028 (45.5)	315 (1.79)	8,001 (45.4)	1,369 (7.77)	689 (3.91)	7,915 (44.9)	1,756 (9.96)
EGCUT 370	Estonia	HF	243	65.5 ± 12.1	29 ± 6.2	117 (48.1)	88 (36.2)	214 (88.1)	30 (12.3)	26 (10.7)	149 (61.3)	94 (38.7)
		Control	1693	37.8 ± 14.7	25.5 ± 4.8	802 (47.4)	96 (5.7)	570 (33.7)	18 (1.1)	14 (0.8)	89 (5.3)	42 (2.5)
EGCUT Exome	Estonia	HF	605	60.4 ± 11.5	30 ± 6.2	208 (34.4)	200 (33.1)	548 (90.6)	108 (17.8)	247 (40.8)	409 (67.6)	219 (36.2)
		Control	4743	34.5 ± 11.6	24.4 ± 5.5	1,431 (30.2)	188 (4)	1,051 (22.2)	39 (0.82)	71 (1.5)	157 (3.3)	87 (1.8)
EGCUT Omni	Estonia	HF	1851	70.6 ± 12.6	28.4 ± 5.7	865 (46.7)	513 (27.7)	1,649 (89.1)	311 (16.8)	384 (20.7)	1,218 (65.8)	796 (43)
		Control	4273	43.1 ± 16.9	26 ± 4.8	1,836 (43)	328 (7.7)	1,643 (38.5)	96 (2.2)	67 (1.6)	340 (8)	175 (4.1)
FHS	USA	HF	476	80 ± 42	29 ± 2.4	236 (49.6)	100 (21.8)	357 (75)	-	-	152 (4)	-
		Control	3290	76 ± 11	27.5 ± 4.9	1,447 (44)	257 (8)	1,374 (41.8)	-	-	258 (6.9)	-
FINRISK	Finland	HF	1967	59.6 ± 9.75	29.9 ± 5.44	1,073 (54.5)	695 (35.3)	1,625 (82.6)	61 (3.1)	405 (20.6)	622 (31.6)	-
		Control	20298	46.9 ± 12.9	26.4 ± 4.45	9,466 (46.6)	2,125 (10.5)	11,060 (54.5)	45 (0.22)	626 (3.08)	1,149 (5.66)	-
GoDARTS (Affymetrix)	Scotland	HF	364	73.6 ± 9.19	32 ± 5.92	207 (56.9)	364 (100)	-	-	-	-	-
		Control	1864	73.1 ± 9.81	30.2 ± 5.16	1,100 (59)	1,864 (100)	-	-	-	-	-
GoDARTS (Illumina)	Scotland	HF	204	74.6 ± 9.14	32.2 ± 6.19	110 (53.9)	204 (100)	-	-	-	-	-
		Control	1947	71.6 ± 11.9	31.1 ± 5.89	1,215 (62.4)	1,947 (100)	-	-	-	-	-
GRADE	USA	HF	1060	63.9 ± 11.4	29.1 ± 6.1	887 (83.7)	361 (34.0)	621 (58.6)	-	602 (56.9)	-	111 (18.4)
		Control	7709	64.8 ± 12.4	27.7 ± 5.2	4,872 (63.1)	1,226 (16.0)	5,096 (66.8)	-	302 (3.9)	-	0 (0)
LURIC	Germany	HF	1007	65.3 ± 9.9	27.8 ± 4.27	727 (72.2)	516 (51.2)	744 (73.9)	234 (23.2)	501 (49.8)	792 (78.6)	285 (28.3)
		Control	2054	61.5 ± 10.7	27.3 ± 3.89	1,417 (69)	720 (35.1)	1,481 (72.1)	191 (9.3)	817 (39.8)	1,627 (79.2)	83 (4)
MDCS	Sweden	HF	755	74.2 ± 8.07	25.6 ± 8.38	458 (60.7)	256 (33.9)	657 (87)	-	355 (47)	387 (51.3)	310 (41.1)
		Control	7590	58.9 ± 6.85	24.1 ± 7.43	3,577 (47.1)	-	5,183 (68.3)	-	-	-	-
PHFS	USA	HF	2206	56.7 ± 13.6	28.3 ± 6.6	1,562 (70.8)	498 (23)	1,044 (47)	148 (0.07)	-	529 (23)	745 (34)
		Control	4523	64.3 ± 12.8	29 ± 6.7	2,687 (59.4)	-	-	-	-	-	-
PIVUS	Sweden	HF	116	70.1 ± 0.2	28.5 ± 5.5	80 (61.5)	22 (16.9)	108 (83)	27 (22)	29 (22.7)	-	15 (11.5)
		Control	833	70.2 ± 0.2	26.8 ± 4.1	427 (48.2)	97 (10.9)	624 (70.4)	93 (10.6)	38 (4.3)	-	10 (1.1)
PREVEND	Netherlands	HF	163	61.3 ± 9.76	27.9 ± 4.36	109 (66.9)	19 (11.8)	119 (73)	-	32 (19.8)	-	52 (33.5)
		Control	3486	49.1 ± 12.3	26 ± 4.23	1,771 (50.8)	132 (3.83)	1,119 (32.6)	-	80 (2.3)	-	95 (2.79)
PROSPER	Multi-nation	HF	211	78.1 ± 3.71	27.4 ± 4.47	123 (58.3)	30 (14.2)	122 (57.8)	103 (49)	59 (28)	59 (28)	88 (41.7)
		Control	5033	78.5 ± 3.36	26.8 ± 4.17	2,401 (47.7)	514 (10.2)	3,135 (62.3)	1,446 (28.8)	649 (12.9)	649 (12.9)	417 (8.3)
Rotterdam 1	Netherlands	HF	876	71.63 ± 7.35	27.6 ± 4.22	607 (45)	0 (0.00)	156 (11.6)	526 (39)	150 (11.1)	184 (13.6)	-
		Control	3807	66.62 ± 7.46	15.2 ± 3.92	2,436 (38.2)	1 (0.00)	1,182 (18.6)	3,049 (47.9)	352 (5.53)	424 (6.66)	-
SHIP	Germany	HF	352	60 ± 13.9	29.1 ± 4.66	160 (45.5)	87 (10.7)	274 (70.2)	24 (6.8)	72 (20.5)	352 (100)	34 (9.7)
		Control	1126	51.2 ± 16.0	27.2 ± 4.48	613 (54.4)	120 (24.7)	596 (52.9)	23 (2)	69 (6.1)	326 (29)	15 (1.4)
SOLID	Multi-nation	HF	186	67.7 ± 10.3	29.9 ± 5.6	124 (66.7)	100 (53.8)	87 (46.8)	66 (35.5)	88 (47.3)	186 (100)	38 (20.4)
		Control	9172	64.3 ± 9.2	28.8 ± 5	6,830 (74.5)	2,967 (32.4)	3,428 (37.4)	1,414 (15.4)	2,827 (30.8)	9,172 (100)	347 (3.8)
TwinGene	Sweden	HF	604	72.4 ± 8.2	27.2 ± 4.4	365 (60.4)	158 (26.2)	423 (70.3)	81 (13.4)	210 (34.8)	350 (58)	-
		Control	5176	64.2 ± 10.9	26.4 ± 4	2,432 (47)	438 (8.5)	1,449 (28)	62 (1.2)	229 (4.4)	457 (8.8)	-
UK Biobank	UK	HF	6504	64.1 ± 7.9	29.8 ± 5.8	4,562 (70.1)	1,711 (26.3)	4,866 (74.8)	986 (15.1)	2,712 (41.7)	3,062 (47.1)	2,848 (43.8)
		Control	387652	57.3 ± 7.9	27.4 ± 4.7	177,932 (45.9)	23,555 (6.1)	123,838 (31.9)	4,200 (1.1)	11,748 (3.0)	16,106 (4.2)	12,297 (3.2)
ULSAM	Sweden	HF	288	71.1 ± 0.7	26.9 ± 3.6	293 (100)	71 (24)	241 (83)	26 (9)	39 (13)	-	18 (6)
		Control	891	71 ± 0.6	26.1 ± 3.4	928 (100)	160 (17.3)	668 (72.1)	60 (6.7)	60 (6.5)	-	37 (4.3)
WGHS	USA	HF	479	73.3 ± 10	28.3 ± 5.8	0 (0)	110 (23)	258 (53.9)	-	68 (14.1)	105 (21.9)	141 (29.4)
		Control	22791	73.8 ± 7.4	25.9 ± 4.9	0 (0)	2,515 (11)	5,456 (23.9)	-	396 (1.7)	1,006 (4.4)	1,245 (5.5)
Covariate are reported at either the time of HF diagnosis or first ascertainment of HF status.
