# Supplementary material for: Genome-wide association and Mendelian randomisation analysis provide insights into the pathogenesis of heart failure
Source: Nat Commun. 2020 Jan 9;11:163. doi: 10.1038/s41467-019-13690-5 (PMC6952380; doi:10.1038/s41467-019-13690-5)
Supplement: Supplementary file 16 — Supplementary Data 13 [file 41467_2019_13690_MOESM16_ESM.xlsx]

## Sheet: SupplementaryData13
Supplementary Data 13. Summary of genotyping, QC, imputation and analysis per study
Study	Group	Genotyping		Genotyping quality control (QC)					Imputation				Genome-wide association analysis			Pre-meta-analysis QC
		Array	Calling software	Per variant call rate [%]	Per sample call rate [%]	HWE P-value	MAF [%]	Other QC filters	n variants for imputation	Prephasing and imputation software	Imputation reference	Imputation quality measure	Analysis software	Statistical model	Covariates	Post-Imputation QC	Genomic inflation factor	GC-correction applied	N variants for meta-analysis
ARIC		Affymetrix 6.0	ShapeIt/IMPUTE2	>95	95	>1E-5	1	-	695783	IMPUTE2	1000G Phase 1 v3	INFO	ProbABEL	logistic regression	Sex, age, principal components 1-4, center	INFO>0.5, MAF>0.01, absolute(BETA)<10	1.01171	no	9089724
BIOSTAT-CHF (Validation)	Cases	Affymetric Axiom	Affymetrix® Power Tools (APT) 1.16.1	>95	>95	>1E-6	>0.5	Gender ambiguity, duplicates, cryptic relatedness	-	Sanger Imputation Service	HRC (v r1.1 2016)	INFO	SNPTESTV2.5	logistic regression	Sex, age, principal components 1-7	INFO > 0.8, after imputation remove HWE <1e-6	0.991628	no	5021534
	Controls	Illumina Infinium custom chip	GenCall
CHS		Illumina 370CNV BeadChip system	Illumina BeadStudio	>97	≥95	>1E-5	Minor allele count >10	Participants were excluded if their genotype was discordant with known sex or prior genotyping. SNPs were excluded if there were > 2 duplicate errors or Mendelian inconsistencies (for reference CEPH trios), heterozygote frequency = 0, or the SNP was not found in HapMap.	359,592 unique autosomal SNPs and 10,377 X chromosome SNPs	SNP positions were updated to hg19 positions using PLINK. MaCH was used to pre-phase the genotypes. The phased genotypes were imputed into a reference panel of 1092 individuals of multiple ethnicities from the Phase1 version3 haplotypes of Thousand Genomes project using minimac (release stamp 2012-11-16). The final number of imputed SNPs on the autosomes was 38,050,714.	1092 individuals of multiple ethnicities from the Phase1 version3 haplotypes of Thousand Genomes project using minimac (release stamp 2012-11-16).	Rsquare	R	cox proportional hazards	Sex, age, principal components 1-10, study center	effective minor allele count >10, INFO>0.5, MAF>0.01, absolute(BETA)<10	1.03544	no	7945510
COGEN		Illumina Humane CoreCore Exome	Illumina GenCall	>95	>95	>1E-6	>1	-	283357	SHAPEIT v2.r727 & iMPUTE2 2.3.0	1000G phase 3	INFO	PLINK1.9	logistic regression	-	INFO>0.5, MAF>0.01, absolute(BETA)<10	1.0103	no	7588692
deCODE		Illumina HumanHap300, HumanCNV370, HumanHap610, HumanHap1M, HumanHap660, Omni-1, Omni 2.5 or Omni Express bead chips	GenomeStudio	>95	>97	> 1E-3	>1	Chip SNPs were excluded if they produced an excessive inheritance error rate (over 0.001), if there was substantial difference in allele frequency between chip types (from just a single chip if that resolved all differences, but from all chips otherwise). Individuals not of Icelandic origin were excluded.	-	deCODE's imputation pipeline	15,220 whole genome sequenced Icelanders	INFO	deCODE's software	logistic regression	Sex, year of birth, county, lifespan	Imputation info >0.9	-	no	-
DiscoverEHR		Illumina Human OmniExpress Exome Beadchip	Genome Analysis Toolkit	>99	>90	-	>1	113 SNPs removed due to batch effect p-value <= 5e-8	632574	SHAPEIT, IMPUTE2	1000 Genomes cosmopolitan dataset, June 2014 (GRCh37)	INFO	PLINK	logistic regression	Sex, age, principal components 1-4	Info >= 0.3, MAF >= 0.01, post-imputation filter: HWE pvalue > 1e-6	1.01	no	9025515
EPHESUS	Cases	Illumina OmniExpress + Exome	Illumina GenomeStudio	>95	>95	>1E-6	>1	SNPs with low concorndance rates ( < 90% ) for 86 individuals genotyped on both platforms were excluded	946344	IMPUTE2	1000G Phase 3 v5	INFO	R logistic regression	logistic regression	Sex, age, principal components 1-7	INFO > 0.9 in cases and controls separately, MAF>0.01, absolute(BETA)<10. Probabilities converted to hard calls.	1.159	yes	4996018
	Controls	Illumina Quad 660							487152					logistic regression
EPIC-Norfolk		Affymetrix Axiom UK Biobank	Axiom GT1	≥95	≥95	> 10E-6	>0	Clusters pass Affymetrix SNPolisher standard tests and thresholds. MAF not significantly affected by plate (excludsion threshold p< 9.5e-8 and <20% difference in MAF), duplicates and unflippable SNPs removed	705199	SHAPIT & IMPUTE2	1000G Phase 3 v5	INFO	QUICKTEST	logistic regression	Sex, age, principal components 1-4	Minor allele count>2, INFO>0.5, MAF>0.01, absolute(BETA)<10	1.01974	no	9642020
Estonia 370		Illumina 370K	Illumina GenomeStudio Software 2.0.4	>95	>95	>1E-6	>0.5	-	319208	IMPUTE2	1000G Phase 1 v3; HRC (v r1.1 2016); Estonian WGS reference (N2500)	INFO	SNPTESTV2.5	logistic regression	Sex, age, PC1-PC4	INFO>0.5, MAF>0.01, absolute(BETA)<10	1.05812	no	9607927
Estonia Exome		Illumina CoreExome	Illumina GenomeStudio Software 2.0.5	>95	>95	>1E-6	>0.5	-	217208	IMPUTE2	1000G Phase 1 v3; HRC (v r1.1 2016); Estonian WGS reference (N2500)	INFO	SNPTESTV2.5	logistic regression	Sex, age, PC1-PC5	INFO>0.5, MAF>0.01, absolute(BETA)<10	1.04312	no	9247192
Estonia Omni		Illumina OmniExpress	Illumina GenomeStudio Software 2.0.6	>95	>95	>1E-6	>0.5	-	673918	IMPUTE2	1000G Phase 1 v3; HRC (v r1.1 2016); Estonian WGS reference (N2500)	INFO	SNPTESTV2.5	logistic regression	Sex, age, PC1-PC6	INFO>0.5, MAF>0.01, absolute(BETA)<10	1.01313	no	9644063
FHS		Affymetrix Gene Chip 500K Array Set & 50K Human Gene Focused Panel	BRLMM	>97	>95	>1E-6	>1	-	378163	Mach1 v1.0.15	1000G Phase 1 v3	Rsquare	R packages kinship, GEE, COXPH	logistic regression	Sex, age, principal components	INFO>0.5, MAF>0.01, absolute(BETA)<10	1.06055	no	6916376
FINRISK		Illumina HumanCoreExome Illumina Human610-Quad Illumina HumanCoreExome-24 Illumina HumanOmniExpress Affymetrix Genome-Wide Human SNP Array	zCall Gencall Illuminus Autocall&zCall	>95 (>99 if MAF<0.05)	>95	>1E-6	Minor allele count >10 (No cutoff for Illumina HumanCoreExome array)	Population outliers, gender ambiguity	-	SHAPEIT v2.r727 IMPUTE v2.3.2	1000 Genomes Phase 3 augmented with a custom haplotype set from WGS of 2,000 Finns	INFO	SNPTEST	log	Sex, Age, first ten genomic MDS dimensions, cohort, genotyping batch	INFO>0.5, MAF>0.01, absolute(BETA)<10	1.00795	no	9931096
GoDARTS Affymetrix		Affymetrix Genome-Wide Human SNP Array 6.0	CHIAMO	>98	>98	>1E-6	>1	-	-	IMPUTE2	1000G Phase 1 v3	INFO	SNPTESTV2.5	logistic regression	Sex, age	INFO>0.5, MAF>0.01, absolute(BETA)<10	1.01265	no	7540450
GoDARTS Illumina		Illumina HumanOmniExpress-12v1	AutoCall	>98	>98	>1E-6	>1	-	-	IMPUTE2	1000G Phase 1 v3	INFO	SNPTESTV2.5	logistic regression	Sex, age	INFO>0.5, MAF>0.01, absolute(BETA)<10	1.00702	no	7543068
GRADE		Infinium PsychArray-24 v 1.2	GenomeStudio v1.6.2.2 (MAF > 0.01) and zCall (MAF < 0.01)	>98	>97	>1E-6	>0.5	-	234331	Eagle v2.3 Minimac3	HRC (v r1.1 2016)	Rsquare	PLINK2	logistic regression	Sex, age, 12 principal components (out of 20) associated with HF	INFO>0.5, MAF>0.01, absolute(BETA)<10	1.08	no	7606305
LURIC		Affymetrix 6.0	Birdseed v2	>98	>95	>1E-4	>1	-	686195	IMPUTE2	1000G Phase 1 v3	INFO	SNPTEST with gen and bgen; PLINK with .bed	logistic regression	Sex, age	INFO>0.5, MAF>0.01, absolute(BETA)<10	0.98469	no	9056446
MDCS		Illumina OmniExpress Exome	GenomeStudio	>95	>95	>1E-6	1	-	816728	IMPUTE2	1000G Phase 1 v3	INFO	SNPTEST	logistic regression	Sex, age	INFO>0.5, MAF>0.01, absolute(BETA)<10	0.998601	no	8520599
PHFS		Illumina OminExpress+Exome	GenomeStudio	>90	>90	>1E-8	0.05	-	533016	Eagle and Minimac3 via UMICH server	HRC (v r1.1 2016)	Rsquare	SNPtest v2.5.4-beta3	logistic regression	Sex, age, principal components 1-3	INFO>0.5, MAF>0.01, absolute(BETA)<10	1	yes	7155214
PIVUS		Illumina Metabochip & Omni 2.5M	GenomeStudio	>95 (>99 if MAF<0.05)	>95	>1E-6	>1	-	1 621 833	IMPUTE2	1000G Phase 1 v3	INFO	SNPTEST	logistic regression	Sex, age, principal components 1-2	INFO>0.5, MAF>0.01, absolute(BETA)<10	1.01926	no	9214318
PREVEND		Illumina HumanCytoSNP-12	GenomeStudio	>95	>95	>1E-4	>1	Ethnic outliers; related individuals and duplicates; missing phenotype;	232571	SHAPEIT v 2, IMPUTE2 v 2.2.0	1000G Phase 1 v3	INFO	SNPTEST	logistic regression	Sex, age, principal components 1-5	INFO>0.5, MAF>0.01, absolute(BETA)<10	1.02163	no	8860457
PROSPER		Illumina 660K Quad beadchip	Bead studio	>95	>98	-	-	Excess of heterozygosity, ethnic outliers, familiar relationships, gender mismatch, missing leptin data	557192	MaCH	Hapmap 2 NCBI build 36	Rsquare	ProbABEL	logistic regression	Sex, age, principal components 1-4	INFO>0.5, MAF>0.01, absolute(BETA)<10	1.01313	no	2414981
Rotterdam 1		Illumina Infinium II HumanHap550K Genotyping BeadChip version 3	Beadstudio Genecall	0.975	0.98	>10-6	>=1%	-	512349	MaCH	1000G Phase 1 v3	Rsquare	ProbABEL	logistic regression	Sex, age, principal components	INFO>0.5, MAF>0.01, absolute(BETA)<10	1.0169	no	8337142
SHIP		Affymetrix Genome-Wide Human SNP Array 6.0	Birdseed2	>80	>92	>1E-4	>0	-	905910	IMPUTE v2.2.2	1000G Phase 3 v5	INFO	QUICKTEST v0.95	logistic regression	Sex, age	INFO>0.5, MAF>0.01, absolute(BETA)<10	1.02163	no	9114460
SOLID		Affymetrix Axiom Biobank Plus with custom content	Genomestudio v2010.3	>95	>95	>1E-6	0.01	-	-	Minimac	1000G Phase 1 v3	Rsquare	mach2dat	logistic regression	Sex, age	INFO>0.5, MAF>0.01, absolute(BETA)<10	1.02068	no	7895683
TwinGene		Illumina OmniExpress	Genomestudio v2010.3	>97	>97	>1E-7	>1	Sex ambiguity; excess heterozygosity; unknown cryptic relatedness	-	IMPUTE2	Hapmap 2 NCBI build 36	INFO	PLINK	logistic regression	Sex, age, principal components 1-4	Posterior probability >=0.9 used to call genotypes, MAF>0.01, absolute(BETA)<10	1.02543	no	8614372
UK Biobank		Applied Biosystems™ UK BiLEVE Axiom™ Applied Biosystems™ UK Biobank Axiom™	Affymetrix custom calling pipeline	≥95	-	>1E-12	≥0.01	-	670739	SHAPEIT3 + IMPUTE4	HRC (v r1.1 2016)	INFO	PLINK2	logistic regression	Sex, age at baseline, principal components, genotyping array	INFO>0.5, MAF>0.01, absolute(BETA)<10	1.05	no	7721785
ULSAM		Illumina Metabochip & Omni 2.5M	GenomeStudio	>95 (>99 if MAF<0.05)	>95	>1E-6	>1	MAF < 0.01; Large position disagreements/and not mapping in the genome and/or mapping more than once in the genome (Will’s list) and Bad probe assays (22 nd Aug 2011 – Peter Chine’s List)	1 621 833	IMPUTE2	1000G Phase 1 v3	INFO	SNPTEST	logistic regression	Age, principal components 1-4	INFO>0.5, MAF>0.01, absolute(BETA)<10	1.00608	no	9341435
WGHS		Illumina HumanHap300 Duo "+"	Beadstudio (v.3)	>90	>98	>1E-6	>0	-	-	MaCH/Minimac	1000G Phase 1 v3	Rsquare	ProbABEL	logistic regression	Age	INFO>0.5, MAF>0.01, absolute(BETA)<10	0.994877	no	7880185
Abbreviations: HWE, Hardy-Weinberg equilibrium; MAF, minor allele frequency; QC, quality control; GC, genomic control; 1000G, 1000 Genomes; HRC, haplotype reference consortium.
